# Supplementary material for: Classifying natural products from plants, fungi or bacteria using the COCONUT database and machine learning
Source: J Cheminform. 2021 Oct 18;13:82. doi: 10.1186/s13321-021-00559-3 (PMC8524952; doi:10.1186/s13321-021-00559-3)
Supplement: Supplementary file 1 — Additional file 1. COCONUT entries for which a publication and an organism name were reported but not the corresponding taxonomical annotation as plant, fungi, or bacteria. [file 13321_2021_559_MOESM1_ESM.csv]

SMILES	coconut_id	textTaxa	predicted% Platt Scaling	predicted_organism_from_predicted%
O=C(OCC1=CC=C(C=C1)C2CCC(Br)C(C)(C)C2)C	CNP0108722	[Laurencia spp.]	[[0.89894018 0.08222226 0.01883756]]	plants
ClC1(C)CC2OC3CCC(=C)C2(CC1Br)C3(C)C	CNP0110103	[Laurencia nidifica]	[[0.10960952 0.88181503 0.00857545]]	fungi
BrC12OC3C=C(C)C(O)CC3(C(O)(C=C1)C)C2(C)C	CNP0110953	[Laurencia nipponica]	[[0.46494952 0.52706916 0.00798132]]	fungi
O=C(OC(C=C(C)C)CC(=C1CC=C(C)CC1)C)C	CNP0115455	[Laurencia rigida]	[[0.99083089 0.00520189 0.00396723]]	plants
O=C(OC1C(CCC2(C)C(Br)CCC(O)(C)C12)C(C)C)C	CNP0136555	[Laurencia filiformis]	[[0.93384551 0.06512636 0.00102813]]	plants
BrC1CCC(O)(C)C2CC(=CCC12C)C(C)C	CNP0139807	[Laurencia spp.]	[[0.91487737 0.08165284 0.00346979]]	plants
O=C1C2=C(CC(C)(C)CC2(O)C(C)C)C(O)(C)C1	CNP0142576	[Laurencia obtusa]	[[0.13255015 0.85591544 0.01153441]]	fungi
O=CC1C2OC3=CC(=C(Br)C=C3C(C)(C2)C1C)C	CNP0147297	[Laurencia caraibica]	[[0.31110539 0.68325455 0.00564006]]	fungi
O=C(OC=CC1C2=C(COC2CC(=O)C)C3CC1(C)CCC3C(O)(C)C)C=C(C)C	CNP0147738	[Laurencia scoparia]	[[0.98121607 0.01361188 0.00517205]]	plants
OC(C)(C)C1OC(C2=CC=C(C=C2)C)(C)CC1	CNP0163231	[Laurencia tristicha]	[[0.75295332 0.2434466 0.00360008]]	plants
ClC1(CCC2(C)C(Br)CCC(O)(C)C2C1)C(C)C	CNP0165084	[Laurencia spp.]	[[0.81820298 0.15315682 0.0286402 ]]	plants
O=C(OC(C=C)(C)CCC1C(=CCC(Br)C1(C)C)C)C	CNP0167201	[Laurencia obtusa]	[[0.98793992 0.00794975 0.00411033]]	plants
O=C(OC1CC(Cl)(C)C(Br)CC12C(O)(C)CCC(Br)C2(C)C)C	CNP0170512	[Laurencia intricata]	[[0.10665836 0.87920178 0.01413986]]	fungi
O=C(OC)C=C(C(=O)C)C1CCC(Cl)(C)C(Br)C1	CNP0177955	[Laurencia caespitosa]	[[0.23809886 0.68463556 0.07726558]]	fungi
O=C1C=C(C)C2(CCC(Br)(C)C(Cl)C2)C(C)(C)C1	CNP0180216	[Laurencia obtusa]	[[0.74214773 0.24157489 0.01627738]]	plants
BrC1CC=C(C)C2(CC=C(C)CC2)C1(C)C	CNP0181307	[Laurencia glandulifera, Laurencia pacifica]	[[0.96893593 0.0252435 0.00582057]]	plants
BrC1CCC(CC1(C)C)C23OC(C)(CC2)C(Br)C3	CNP0182648	[Laurencia obtusa]	[[0.75027177 0.21295561 0.03677262]]	plants
BrC=C=CC1OC2C(Br)=C(OC2C1)C=CC=C(Br)CC	CNP0186628	[Laurencia mariannensis]	[[0.16294832 0.5149852 0.32206648]]	fungi
O=C(OC(CC1OC(CC)C(Br)CC1Cl)C(Cl)CC=CC#C)C	CNP0194255	[Laurencia sp.]	[[0.42328152 0.43811938 0.1385991 ]]	fungi
BrCC1C(=C)C(C2=CC=C(C=C2)C)(C)CC1	CNP0208466	[Laurencia pinnatifida]	[[0.99162817 0.00582239 0.00254944]]	plants
O=C(OCC1=CC=C(C=C1)C2(C)CCC(=C)C2C)C	CNP0209227	[Laurencia nipponica]	[[0.89624947 0.08815693 0.01559361]]	plants
O=C1C=C(C)C2(CCC(Cl)(C)C(Br)C2)C(C)(C)C1	CNP0211613	[Laurencia obtusa]	[[0.67360515 0.31418014 0.01221471]]	plants
BrCC(O)C(=CCC=C(C)CCC=C(C)C)C	CNP0238114	[Laurencia luzonensis]	[[0.73063567 0.18126179 0.08810254]]	plants
BrC1CC(C)C(C2=CC=C(C=C2O)C)C1(C)C	CNP0238526	[Laurencia imbricata]	[[0.88537367 0.08462539 0.03000094]]	plants
BrC=1C=C(Br)C=2C(SC)=C(SC)NC2C1	CNP0241909	[Laurencia brongniartii]	[[0.26305779 0.07239957 0.66454265]]	bacteria
OC(C=C)(C)CCC1=C(C)C2CC2C1(C)C	CNP0246270	[Laurencia intricata]	[[0.98493554 0.00744446 0.00762001]]	plants
ClC1C(CCC2(C)C(Br)CCC(O)(C)C12)C(C)C	CNP0252261	[Laurencia filiformis]	[[0.91291978 0.07383757 0.01324265]]	plants
BrCC12OC3=CC(=CC=C3C2(C)CCC1C)C	CNP0259115	[Laurencia okamurii, Laurencia nipponica]	[[0.86382038 0.11365982 0.0225198 ]]	plants
BrC1C(O)CC(=C)C2(C=CC(=C)CC2)C1(C)C	CNP0269095	[Laurencia obtusa]	[[0.53943489 0.4519387 0.00862641]]	plants
ClC1=C(C)CCC2(C(=C)CCC(Br)C2(C)C)C1	CNP0281568	[Laurencia mariannensis]	[[0.48139837 0.50751027 0.01109136]]	fungi
O=C1OCC2OC3(C)CCC(Br)C(C)(C)C3C(O)C=C12	CNP0283016	[Laurencia filiformis]	[[0.85321048 0.14523451 0.00155501]]	plants
O=C(OCC1=CC=C(CC1)C2CCC(Br)C(C)(C)C2)C	CNP0285215	[Laurencia spp., Laurencia sp.]	[[0.88110194 0.10928365 0.00961442]]	plants
ClC1=C(C)CCC2(C(=C)CC(O)CC2(C)C)C1	CNP0287084	[Laurencia obtusa]	[[0.51977235 0.47527814 0.00494951]]	plants
O=C(OCC(Br)C1(C)CC=C2C(C1)C(OC(=O)C)CC3C2(C)CC(OC(=O)C)C4CC43CO)C	CNP0299788	[Laurencia filiformis, Laurencia saitoi]	[[0.89655076 0.09666618 0.00678307]]	plants
BrC1C(O)CC(=C)C2(C=CC(=CC2)C)C1(C)C	CNP0304850	[Laurencia obtusa]	[[0.40178092 0.58323968 0.0149794 ]]	fungi
BrC1CCC(=C)C2(CCC3(C)C(Br)CC(O)C(O)(C)C3C2)C1(C)C	CNP0305956	[Laurencia mariannensis]	[[0.11657486 0.87378198 0.00964316]]	fungi
OC1(C2=CCC(C)C2C3C(CC1)C3(C)C)C	CNP0309660	[Laurencia subopposita]	[[0.87332302 0.11584515 0.01083183]]	plants
BrC1CCC2(C)C(CCC(C)C2(O)CCC(O)(C=C)C)C1(C)C	CNP0318118	[Laurencia concinna, Chondria tenuissima]	[[0.96935717 0.0254108 0.00523204]]	plants
O=C(OC1C(CCC2(C)C(Br)CCC(OC(=O)C)(C)C12)C(C)C)C	CNP0325589	[Laurencia filiformis]	[[0.9897039 0.00918849 0.00110761]]	plants
OC1(C)CCC2C1C3C4(O)CCC(C)C(C)(CCC23C)C4C	CNP0330957	[Laurencia rigida]	[[0.36471607 0.61449158 0.02079235]]	fungi
OC(C1=CC=C(C=C1)C)CC=CC(O)(C)C	CNP0359387	[Laurencia tristicha]	[[0.89831925 0.07590868 0.02577207]]	plants
O=C(OC1CC(=C)C2(CC=C(C)CC2OC(=O)C)C(C)(C)C1Br)C	CNP0359938	[Laurencia obtusa]	[[0.82895599 0.1680879 0.00295611]]	plants
BrC1CCC2(C)C(CCC(=C)C(O)CO)C(O)(C)CCC2C1(C)C	CNP0369904	[Laurencia venusta]	[[9.85472144e-01 1.41926197e-02 3.35236321e-04]]	plants
BrC1CC=C(C)C2C(O)C(CCC12C)C(C)C	CNP0411278	[Laurencia intricata]	[[0.98062092 0.01327863 0.00610045]]	plants
OC(C1=CC=C(C=C1)C)(C)CCC=C(C)C	CNP0412359	[Laurencia tristicha]	[[0.78272988 0.19319133 0.02407879]]	plants
O=C(OCC12OOC(C=C1)(CC2)C3CCC(Br)C(C)(C)C3)C	CNP0423963	[Laurencia spp., Laurencia sp.]	[[0.84090104 0.12539497 0.03370399]]	plants
BrC1CC(OC1CC=CC)C2OC(CC)C(Br)C2	CNP0424229	[Laurencia decumbens]	[[0.23913776 0.70295926 0.05790298]]	fungi
OC1(C2=C(CC1)C3(OC2C(C)(C)C3)C(C)C)C	CNP0424258	[Laurencia obtusa]	[[0.24093196 0.74564038 0.01342766]]	fungi
ClC1(C)CCC2(CC1Br)C3(OC3C(O)C(Br)C2(C)C)C	CNP0424491	[Laurencia glomerata]	[[0.02498157 0.97032269 0.00469574]]	fungi
ClC1CC(OC1CC=CCC=CC)C(Br)CC	CNP0424554	[Laurencia sp.]	[[0.3245187 0.50790325 0.16757806]]	fungi
BrC12OC3CC(=C)C4OC(C)(CC1)C3(C4)C2(C)C	CNP0424613	[Laurencia nipponica]	[[0.85700871 0.13750083 0.00549046]]	plants
BrC1=CC2OC2(C)C3(CC=C(CO)CC3O)C1(C)C	CNP0424678	[Laurencia nipponica]	[[0.54108566 0.45418869 0.00472565]]	plants
C(=CCC=CCC=CCC=CCC)C	CNP0424687	[Laurencia nipponica]	[[0.92192095 0.04928141 0.02879763]]	plants
BrC=1C=C(C(O)=CC1C)C2(C)CC=C(CO)C2C	CNP0424842	[Laurencia nana]	[[0.44642324 0.5338271 0.01974967]]	fungi
O=C(OCC1=CCC2C(OC1CBr)(C)CCC(Br)C2(C)C)C	CNP0425166	[Laurencia palisada]	[[0.92963873 0.06523923 0.00512204]]	plants
ClC1(C)CCC2(C(=C)CC=CC2(C)C)CC1Br	CNP0425229	[Laurencia nidifica]	[[0.7385611 0.25006198 0.01137692]]	plants
O=C(OC1CC(=CCC21C(=C)CC(O)C(Br)C2(C)C)C)C	CNP0425909	[Laurencia obtusa]	[[0.7070761 0.28722701 0.0056969 ]]	plants
O=C(OC12C(=O)C(=CC3C(CC=C(C)C(OC(=C)C)C2C(OC(=C)C)C(C)C1)C3(C)C)C)C=CC=4C=CC=CC4	CNP0085149	[Euphorbia micractina]	[[0.98560964 0.00431604 0.01007433]]	plants
O=C(OC12C(=O)C(=CC3C(CCC(=CC2C(O)C(C)C1)C)C3(C)C)C)C=4C=CC=CC4	CNP0085152	[Euphorbia micractina]	[[0.96120265 0.01045751 0.02833983]]	plants
O=C(OC1C2C=C(C)CCC3C(C=C(C(=O)C2(O)CC1C)C)C3(C)C)C=CC=4C=CC=CC4	CNP0085153	[Euphorbia micractina]	[[0.98888185 0.00440503 0.00671312]]	plants
O=C(OC1C(OC(=O)C(C)C)C(=C)C(OC(=O)C)C2C(OC(=O)CC)C(C)CC2(O)C(=O)C(C=CC(C)(C)C1OC(=O)C)C)C=3C=CC=CC3	CNP0085240	[Euphorbia dendroides]	[[0.93532222 0.03817464 0.02650314]]	plants
O=C(OC1C(OC(=O)C)C(=C)C(OC(=O)C)C2C(OC(=O)C(C)C)C(C)CC2(O)C(=O)C(C=CC(C)(C)C1OC(=O)C)C)C=3C=CC=CC3	CNP0085241	[Euphorbia dendroides]	[[0.97549757 0.01189706 0.01260537]]	plants
O=C(OC1C(OC(=O)C)C(OC(=O)C(C)C)C(=C)C(OC(=O)C)C2C(OC(=O)CC)C(C)CC2(OC(=O)C)C(=O)C(C=CC1(C)C)C)C=3C=NC=CC3	CNP0085242	[Euphorbia dendroides]	[[0.95944557 0.02478273 0.0157717 ]]	plants
O=C(OC1C(OC(=O)C)C(OC(=O)C(C)C)C(=C)C(OC(=O)C)C2C(OC(=O)CC)C(C)CC2(O)C(=O)C(C=CC1(C)C)C)C=3C=NC=CC3	CNP0085243	[Euphorbia dendroides]	[[0.95508188 0.02248873 0.02242939]]	plants
O=C(OC12CC(C)C3(O)C(C=C(COC4OC(CO)C(O)C(O)C4O)CC5(O)C(=O)C(=CC53)C)C1C2(C)C)C	CNP0085253	[Euphorbia fischeriana]	[[0.99401917 0.00245261 0.00352822]]	plants
O=C(OC12C(OCC=CC=CC=CCCC)C(C)C3(O)C4C=C(C(=O)C4CC(=CC3C1C2(C)C)CO)C)C(C)C	CNP0085263	[Euphorbia prolifera]	[[0.95078152 0.03498659 0.01423189]]	plants
O=C(OC1C=CC(C(=C)C)C2C3(OCC12C(OC(=O)C)C4C(OC(=O)CC)C(C)CC4(OC(=O)C)C3OC(=O)C=5C=CC=CC5)C)C=6C=CC=CC6	CNP0085264	[Euphorbia prolifera]	[[0.9910014 0.00719736 0.00180124]]	plants
O=C(OC1C2(OCC3(C(OC(=O)C)CC4C(C23)C4(C)C)C(OC(=O)C)C5C(OC(=O)CCC)C(C)CC15OC(=O)C)C)C=6C=CC=CC6	CNP0085265	[Euphorbia prolifera]	[[0.98898625 0.00876883 0.00224492]]	plants
O=C(OC1C=CC(C(=C)C)C2C3(OCC12C(OC(=O)C)C4C(OC(=O)CC)C(C)CC4(OC(=O)C)C3OC(=O)C)C)C	CNP0085266	[Euphorbia prolifera]	[[0.98398122 0.00708155 0.00893722]]	plants
O=C(OC1C2(OCC3(C(OC(=O)C)C=CC(C(=C)C)C23)C(OC(=O)C)C4C(OC(=O)CC)C(C)CC14OC(=O)C)C)C=5C=CC=CC5	CNP0085267	[Euphorbia prolifera]	[[0.99262749 0.00496942 0.00240309]]	plants
O=C(OC1C(=O)C23COC(C)(C(OC(=O)C=4C=CC=CC4)C5(O)CC(C)C(OC(=O)C)C5C2OC(=O)C)C3C6C1CC6(OC(=O)C)C)C=7C=CC=CC7	CNP0085268	[Euphorbia prolifera]	[[0.98423322 0.0107805 0.00498628]]	plants
O=C(OC1C2C(OC(=O)C(C)C)C(C)CC2(OC(=O)C)C(OC(=O)C)C3(OCC41C(=O)C=CC(C34)C(OC(=O)C)(C)C)C)C	CNP0085270	[Euphorbia prolifera]	[[0.9775019 0.01157631 0.01092179]]	plants
O=C(OC1CC(OC(=O)C(C)C)C(=C)C(OC(=O)C)C2C(OC(=O)C)C(C)CC2(OC(=O)C)C(=O)C(C=CC1(C)C)C)C=3C=NC=CC3	CNP0085341	[Euphorbia esula]	[[0.91860297 0.05178534 0.02961169]]	plants
O=C(OC1CC(OC(=O)C(C)C)C(=C)C(OC(=O)C)C2C(OC(=O)C)C(OC(=O)C)(C)CC2(OC(=O)C)C(=O)C(C=CC1(C)C)C)C=3C=NC=CC3	CNP0085342	[Euphorbia esula]	[[0.98066306 0.01431987 0.00501707]]	plants
O=C(OC1C(=C)C(OC(=O)C(C)C)C(OC(=O)C)C(OC(=O)C)C(C)(C)C2OC(O)(C(C)C2OC(=O)C)C3(OC(=O)C)CC(OC(=O)C)(C)C(OC(=O)C)C13)C	CNP0085346	[Euphorbia esula]	[[0.9891276 0.00981149 0.0010609 ]]	plants
O=C(OCC1(C)C2C3C(O)C(=CC4(O)C(=O)C(=CC4C3(O)C(C)CC21OC(=O)C(C)C)C)C)C(=CC)C	CNP0085370	[Euphorbia grandicornis]	[[0.93983997 0.05035553 0.0098045 ]]	plants
O=C(OCC1(C)C2C3C(=O)C(=CC4(O)C(=O)C(=CC4C3(O)C(C)CC21OC(=O)C(C)C)C)CO)C(=CC)C	CNP0085372	[Euphorbia grandicornis]	[[0.96902928 0.02476101 0.00620971]]	plants
O=C1OC2C3(OC=4C=C(OC)C(C(=O)C)=C(O)C4C=C13)C5(O)C(=O)OC62CCC7C(C)(C)CCCC7(C)C56	CNP0101459	[Euphorbia fischeriana]	[[0.9766036 0.01762705 0.00576935]]	plants
O=C(OC1C2(OCC3(C(OC(=O)C)C=CC(C23)C(OC(=O)C)(C)C)C(OC(=O)C)C4C(OC(=O)CC)C(OC(=O)C=5C=CC=CC5)(C)CC14OC(=O)C)C)C=6C=CC=CC6	CNP0103662	[Euphorbia prolifera]	[[0.96391194 0.03169608 0.00439198]]	plants
O=C(OC1CC(OC(=O)C)C(=C)C(OC(=O)C)C2C(OC(=O)C)C(OC(=O)C=3C=NC=CC3)(C)CC2(OC(=O)C)C(=O)C(C=CC1(C)C)C)C=4C=NC=CC4	CNP0106095	[Euphorbia esula]	[[0.93666434 0.04811098 0.01522468]]	plants
O=C(OC12C(=O)C(=CC3C(CC=C(C)C(O)C2C(O)C(C)C1)C3(C)C)C)C=4C=CC=CC4	CNP0108109	[Euphorbia micractina]	[[0.94316702 0.03670328 0.0201297 ]]	plants
O=C(OCC1OC(OCC2=CC3C4C(OC(=O)C)(CC(C)C3(O)C5C=C(C(=O)C5(O)C2)C)C4(C)C)C(O)C(O)C1O)C6=CC(O)=C(O)C(O)=C6	CNP0110795	[Euphorbia fischeriana]	[[0.98652856 0.00405266 0.00941878]]	plants
O=C(OC1C(OC(=O)C)C(OC(=O)C(C)C)C(=CC2C(OC(=O)C)C(OC(=O)C)(C)CC2(OC(=O)C)C(=O)C(C=CC1(C)C)C)COC(=O)C)C=3C=NC=CC3	CNP0120462	[Euphorbia dendroides]	[[0.96550775 0.03005774 0.00443451]]	plants
O=C(OC1C=CC(C2C3(OCC12C(OC(=O)C)C4C(OC(=O)CC)C(OC(=O)C(C)C)(C)CC4(OC(=O)C)C3OC(=O)C(C)C)C)C(OC(=O)C)(C)C)C	CNP0133441	[Euphorbia prolifera]	[[0.92912502 0.06068055 0.01019443]]	plants
O=C(OC1C2(OCC3(C(OC(=O)C)C=CC(C23)C(OC(=O)C)(C)C)C(OC(=O)C)C4C(OC(=O)CCC)C(OC(=O)C=5C=CC=CC5)(C)CC14OC(=O)C)C)C=6C=CC=CC6	CNP0149936	[Euphorbia prolifera]	[[0.95008707 0.04676776 0.00314517]]	plants
O=C(OC1C2C=C(C)CCC3C(C=C(C(=O)C2(OC(=O)C)CC1C)C)C3(C)C)C	CNP0152797	[Euphorbia micractina]	[[0.99107335 0.00661284 0.00231382]]	plants
O=C(OC1CC(OC(=O)C)C(=C)C(OC(=O)C)C2C(OC(=O)C)C(OC(=O)C)(C)CC2(OC(=O)C)C(=O)C(C=CC1(C)C)C)C=3C=NC=CC3	CNP0153438	[Euphorbia peplus, Euphorbia esula]	[[0.98757875 0.0090575 0.00336374]]	plants
O=C(OC1C2(OCC3(C(OC(=O)C)C=CC(C23)C(OC(=O)C)(C)C)C(OC(=O)C)C4C(OC(=O)CC)C(C)CC14OC(=O)C)C)C=5C=CC=CC5	CNP0158900	[Euphorbia prolifera]	[[0.97940228 0.01745355 0.00314417]]	plants
O=C(OC1C2(OCC3(C(OC(=O)C)CC4C(C23)C4(C)C)C(OC(=O)C)C5C(OC(=O)CC)C(C)CC15OC(=O)C)C)C=6C=CC=CC6	CNP0160425	[Euphorbia prolifera]	[[0.99183251 0.00534892 0.00281857]]	plants
O=C(OC12C(O)C(C)C3(O)C(C=C(COC4OC(CO)C(O)C(O)C4O)CC5(O)C(=O)C(=CC53)C)C1C2(C)C)C	CNP0161390	[Euphorbia fischeriana]	[[9.96245276e-01 4.27974176e-04 3.32675011e-03]]	plants
O=C(OC1C(C)CC2(OC(=O)C=3C=CC=CC3)C(=O)C(=CC4C(CCC5(OC5C12)C)C4(C)C)C)C=6C=CC=CC6	CNP0175729	[Euphorbia micractina]	[[0.99452066 0.00365177 0.00182757]]	plants
O=C(OC1CC(OC(=O)C)C(=C)C(OC(=O)C)C2C(OC(=O)C)C(OC(=O)C=3C=NC=CC3)(C)CC2(OC(=O)C)C(=O)C(C=CCC1(OC(=O)C)C)C)C=4C=NC=CC4	CNP0187173	[Euphorbia salicifolia, Euphorbia esula]	[[0.93111161 0.04459606 0.02429233]]	plants
O=C(OC1C(=CCC2C(C=C(C(=O)C3(O)CC(C)C(O)C13)C)C2(C)C)C)C=CC=4C=CC=CC4	CNP0218157	[Euphorbia micractina]	[[0.98800295 0.0065319 0.00546515]]	plants
O=C(OC1C(OC(=O)C(C)C)C2(O)CCC(=O)OC1C(C)(C)C3OC3C(C(=O)C4(OC(=O)C)CC(OC(=O)C)(C)C(OC(=O)C)C4C2OC(=O)C)C)C	CNP0236299	[Euphorbia salicifolia, Euphorbia esula]	[[0.94339642 0.04769926 0.00890431]]	plants
O=C1C(=CC2C1(O)CC(=CC3C(C(=O)CC(C)C32O)C(C)C)CO)C	CNP0262768	[Euphorbia fischeriana]	[[0.7937089 0.19873462 0.00755649]]	plants
O=C(OC1C(=C)C(OC(=O)C(C)C)CC(=O)C(C=CC(C(=O)C2(OC(=O)C)CC(C)C(OC(=O)C)C12)C)(C)C)C	CNP0268842	[Euphorbia esula]	[[0.96315671 0.02762911 0.00921418]]	plants
O=C(OC1C2(OCC3(C(OC(=O)C)C=CC(C23)C(OC(=O)C)(C)C)C(OC(=O)C)C4C(OC(=O)CC)C(OC(=O)C(C)C)(C)CC14OC(=O)C)C)C=5C=CC=CC5	CNP0282643	[Euphorbia prolifera]	[[0.96887985 0.02824522 0.00287493]]	plants
O=C(OC1C2(OCC3(C(=O)C=CC(C23)C(OC(=O)C)(C)C)C(OC(=O)C)C4C(OC(=O)CC)C(C)CC14OC(=O)C)C)C=5C=CC=CC5	CNP0286325	[Euphorbia prolifera]	[[0.98861711 0.00825416 0.00312873]]	plants
O=C(OC1C(C)C2(O)C3C=C(C(=O)C3C(O)C(=CC2C4C1(OC(=O)C(C)C)C4(C)C)C)C)C=5C=CC=CC5	CNP0314094	[Euphorbia dendroides]	[[0.9873953 0.00916254 0.00344216]]	plants
O=C(OC1C=CC(C(=C)C)C2C3(OCC12C(OC(=O)C)C4C(OC(=O)CC)C(C)CC4(OC(=O)C)C3OC(=O)C)C)C=5C=CC=CC5	CNP0314292	[Euphorbia prolifera]	[[0.99668963 0.00183916 0.0014712 ]]	plants
O=C(OC12C(=O)C(=CC3C(CCC4(OC4C2C(OC(=O)C)C(C)C1)C)C3(C)C)C)C=5C=CC=CC5	CNP0315608	[Euphorbia micractina]	[[0.99067305 0.00518681 0.00414013]]	plants
O=C(OC1C2C(OC(=O)CC)C(C)CC2(O)C(=O)C(OC(=O)C)(C)C3C4C(CC(OC(=O)C)C13COC(=O)C)C4(C)C)C=5C=CC=CC5	CNP0336619	[Euphorbia prolifera]	[[9.97677308e-01 1.42821903e-03 8.94472864e-04]]	plants
O=C(OC12C(=O)C(=CC3C(CCC(=CC2C(O)C(C)C1)C)C3(C)C)C)C=CC=4C=CC=CC4	CNP0348757	[Euphorbia micractina]	[[0.98545418 0.00383424 0.01071158]]	plants
O=C(OC1C=CC(C(=C)C)C2C3(OCC12C(OC(=O)C)C4C(OC(=O)C)C(C)CC4(OC(=O)C)C3OC(=O)C=5C=CC=CC5)C)C=6C=CC=CC6	CNP0355379	[Euphorbia prolifera]	[[0.99288979 0.00586468 0.00124553]]	plants
O=C(OC1C(OC(=O)C)C(OC(=O)C(C)C)C(=C)C(OC(=O)C)C2C(OC(=O)C(C)C)C(C)CC2(O)C(=O)C(C=CC1(C)C)C)C=3C=NC=CC3	CNP0383528	[Euphorbia dendroides]	[[0.97199476 0.01418629 0.01381896]]	plants
O=C(OC1C=CC(C(=C)C)C2C3(OCC12C(OC(=O)C)C4C(OC(=O)CC)C(C)CC4(OC(=O)C)C3OC(=O)C=5C=NC=CC5)C)C=6C=CC=CC6	CNP0404630	[Euphorbia prolifera]	[[0.9887047 0.00800342 0.00329188]]	plants
O=C(OC12CC(C)C3(O)C(C=C(CO)CC4(O)C(=O)C(=CC43)C)C1C2(C)C)CCCCCCCCCCCCCCC	CNP0417017	[Euphorbia fischeriana]	[[0.9760863 0.0163619 0.0075518]]	plants
O=C(OC=1C(=C)C23OC3(CCCC2(C)C)C4(C1CC(C=C)(C)CC4OC(=O)C)C)C	CNP0080535	[Vellozia candida]	[[0.60405039 0.39392254 0.00202707]]	plants
O=C(OC)CC1C(C)(C)CCCC1(C)C2C(=O)CC(C=C)(C)CC2	CNP0080542	[Vellozia compacta]	[[0.86371859 0.10966896 0.02661245]]	plants
O=C(O)CC1C(C)(C)CCCC1(C)C2C(=O)CC(C=C)(C)CC2	CNP0080588	[Vellozia compacta]	[[0.91453167 0.0647237 0.02074463]]	plants
O=C(OC1CC(C=C)(C)CC2=C(O)C(=C)C34OC4(CCCC3(C)C)C21C)C	CNP0080601	[Vellozia candida]	[[0.27505078 0.7218662 0.00308302]]	fungi
O=C(OC1C(=O)C2=C(C(=O)CC3C2(C)CCCC3(C)C)CC1(C=C)C)C	CNP0080605	[Vellozia compacta]	[[0.23161419 0.76400208 0.00438373]]	fungi
O=C(OC1CC2=C(C(=O)CC3C2(C)CCCC3(C)C)CC1(C=C)C)C	CNP0080609	[Vellozia compacta]	[[0.32124936 0.67173738 0.00701325]]	fungi
O=C(OC1CC2C(=C)CC3(CCC4C(C)(C)CCCC4(C)C13O)C2)C	CNP0080634	[Vellozia caput-ardeae]	[[0.76944219 0.22906727 0.00149055]]	plants
O=C1CCC2(C3=CC=C(C(=C3C(O)CC2C1(C)C)CC)C)C	CNP0080655	[Vellozia piresiana]	[[0.9616368 0.03068813 0.00767507]]	plants
OC1CCC2(C3=CC=C(C(=C3CCC2C1(C)C)CC)C)C	CNP0080659	[Vellozia piresiana]	[[0.97376064 0.02336649 0.00287287]]	plants
O=C1C2=C(C=CC(C=C)(C)C2)C3(C)CCCC(C)(C)C3C1	CNP0080660	[Vellozia compacta]	[[0.21212824 0.74928191 0.03858985]]	fungi
O=C1CCC2(C3=CC=C(C(=C3CCC2C1(C)C)CC)C)C	CNP0080661	[Vellozia piresiana]	[[0.9931143 0.00533905 0.00154665]]	plants
C=1C=C2C(=C(C1C)CC)CCC3C2(C)CCCC3(C)C	CNP0080664	[Vellozia piresiana]	[[9.93654430e-01 5.43985827e-03 9.05711227e-04]]	plants
C=1C=C2C(=C(C1C)CC)CCC3C(C=CCC23C)(C)C	CNP0080665	[Vellozia piresiana]	[[0.98889724 0.0100676 0.00103516]]	plants
O=C1CC2C(=C)CC3(CCC4C(C)(C)CCCC4(C)C13O)C2	CNP0080682	[Vellozia caput-ardeae]	[[0.89324218 0.10503434 0.00172348]]	plants
O=C1C2=C(CCC(C=C)(C)C2)C3(C)CCCC(C)(C)C3C1	CNP0113433	[Vellozia compacta]	[[0.16125628 0.80092075 0.03782297]]	fungi
O=C1CCC2(C)C(CCC3(C)C2CCC4C(CCC43C)C(O)(C)CCC(=C)C(C)C)C1(C)C	CNP0144093	[Vellozia stipitata]	[[9.89426903e-01 1.02247729e-02 3.48324053e-04]]	plants
O=C1C2=C(C(O)CC(C=C)(C)C2)C3(C)CCCC(C)(C)C3C1	CNP0144100	[Vellozia compacta]	[[0.09674075 0.89462338 0.00863587]]	fungi
O=C1CC2C(C)(C)CCCC2(C)C3C(=O)CC(C=C)(C)CC13	CNP0149239	[Vellozia compacta]	[[0.9064788 0.08643246 0.00708874]]	plants
O=C1C2=C(CC(O)C(C=C)(C)C2)C3(C)CCCC(C)(C)C3C1	CNP0155642	[Vellozia compacta]	[[0.07783614 0.9050332 0.01713065]]	fungi
OCC1=CC=C2C(=C1CC)CCC3C2(C)CCCC3(C)C	CNP0175103	[Vellozia flavicans]	[[0.93072791 0.06153243 0.00773966]]	plants
OC1CC(C=C)(C)CC2CCC34OC4(CCC(=C)C3(C)C)C12C	CNP0176189	[Vellozia candida]	[[0.65452532 0.33634932 0.00912536]]	plants
O=C1CCC2C(=C)CC1(CCC3C(O)(C)CCCC3(C)C)C2	CNP0182488	[Vellozia caput-ardeae]	[[0.86854703 0.10992412 0.02152885]]	plants
O=C1CC2C(C)(C)CCCC2(C)C3CCC(C=C)(C)CC13O	CNP0183737	[Vellozia compacta]	[[0.90746133 0.07708015 0.01545851]]	plants
OC1CC2C(C)(C)CCCC2(C)C3CCC(C=C)(C)CC13O	CNP0187058	[Vellozia compacta]	[[0.89881802 0.07896907 0.02221291]]	plants
O=C1C=C2C3(CC(=C)C1C3)CCC4C2(C)CCCC4(C)C	CNP0188675	[Vellozia caput-ardeae]	[[0.86438696 0.12917856 0.00643448]]	plants
O=C1C=2C(=CC=C(C2CC)C)C3(C)CCCC(C)(C)C3C1	CNP0195824	[Vellozia piresiana]	[[0.98639509 0.01173787 0.00186704]]	plants
OCC1(C)CCCC2(C)C3CCC(C=C)(C)CC3(O)C(O)CC12	CNP0199530	[Vellozia compacta]	[[0.96208632 0.02939548 0.0085182 ]]	plants
O=C1C2=C(C(=O)C(O)C(C=C)(C)C2)C3(C)CCCC(C)(C)C3C1	CNP0226355	[Vellozia compacta]	[[0.09384113 0.89796 0.00819886]]	fungi
C=C1CC23C(=CCC1C2)C4(C)CCCC(C)(C)C4CC3	CNP0238744	[Vellozia caput-ardeae]	[[0.9478633 0.02696441 0.02517228]]	plants
O=C1CCC2(C)C3CCC(C=C)(C)CC3(O)C(O)CC2C1(C)C	CNP0241419	[Vellozia piresiana]	[[0.96325834 0.02466472 0.01207693]]	plants
OC12CCC3C(=C)CC2(CCC4C(C)(C)CCCC41C)C3	CNP0265403	[Vellozia caput-ardeae]	[[0.92298266 0.06681813 0.01019921]]	plants
O=C1C=CC2(C3=CC=C(C(=C3C(=O)CC2C1(C)C)CC)C)C	CNP0267066	[Vellozia piresiana]	[[0.97868806 0.01524813 0.0060638 ]]	plants
O=C1C2=CC(C=C)(C)CCC2C3(C)CCCC(C)(C)C3C1	CNP0267486	[Vellozia compacta]	[[0.8709361 0.12258183 0.00648207]]	plants
O=C1CCC2(C)C(CCC3(O)CC(C=C)(C)CCC32)C1(C)C	CNP0279595	[Vellozia piresiana]	[[0.97707251 0.00807892 0.01484857]]	plants
O=C(O)C1=CC=C2C(=C1CC)CCC3C2(C)CCCC3(C)C	CNP0284871	[Vellozia flavicans]	[[0.83572056 0.14636457 0.01791488]]	plants
O=C(OC1CC2C(=C)CC3(CCC4C(C)(C)CCCC4(C)C13)C2)C	CNP0285969	[Vellozia caput-ardeae]	[[0.96956584 0.02360568 0.00682848]]	plants
O=C(OC1CC(C=C)(C)CC2CCC34OC4(C=CC(=O)C3(C)C)C12C)C	CNP0298881	[Vellozia candida]	[[0.99057306 0.00842152 0.00100542]]	plants
O=C1OC2C=3C(=CC=C(C3C1)C)C4(C)CCC(=O)C(C)(C)C4C2	CNP0316247	[Vellozia compacta]	[[0.97650117 0.01788516 0.00561367]]	plants
O=C1OC=2C(O)=C3C(=C(C2CC(C=C)(C)C1)C)CCCC3(C)C	CNP0316432	[Vellozia candida]	[[0.33973124 0.65234092 0.00792784]]	fungi
OC1CC2C(=C)CC3(CCC4C(C)(C)CCCC4(C)C13O)C2	CNP0325758	[Vellozia caput-ardeae]	[[0.86730981 0.12793137 0.00475883]]	plants
O=C1CC2C(=C)CC3(CCC4C(C)(C)CCCC4(C)C13)C2	CNP0331999	[Vellozia caput-ardeae]	[[0.99481271 0.0038124 0.00137488]]	plants
O=C1C=2C(=CC=C(C2CC)C)C3(C)CCC(=O)C(C)(C)C3C1	CNP0332370	[Vellozia piresiana]	[[0.97965917 0.01683839 0.00350244]]	plants
O=C1C2=C(CC(C=C)(C)C1)C(O)CC3C2(C)CCCC3(C)C	CNP0343214	[Vellozia compacta]	[[0.11724273 0.85729561 0.02546166]]	fungi
O=C1C2=C(C(=O)CC(C=C)(C)C2)C3(C)CCCC(C)(C)C3C1	CNP0355757	[Vellozia compacta]	[[0.3132055 0.66624266 0.02055184]]	fungi
OC=1C(=C)C23OC3(CCCC2(C)C)C4(C1CC(C=C)(C)CC4O)C	CNP0370129	[Vellozia candida]	[[0.03310108 0.95862607 0.00827285]]	fungi
OC1C=C2C3(CC(=C)C1C3)CCC4C2(C)CCCC4(C)C	CNP0386310	[Vellozia caput-ardeae]	[[0.94930193 0.04329044 0.00740762]]	plants
O=C1C=CC23OC3(CCC4CC(C=C)(C)CC(O)C42C)C1(C)C	CNP0397309	[Vellozia candida]	[[0.92561039 0.06664368 0.00774593]]	plants
O=C1OC(C2=CC=3OCC(=CCC3C(O)=C12)C)CC=4C=CC=CC4	CNP0113534	[Radula complanata]	[[0.77921471 0.21816462 0.00262067]]	plants
OC=1C=C2OC3(C)CCC4C3C(C2=C(C1)CCC=5C=CC=CC5)C4(C)C	CNP0130703	[Radula appressa]	[[0.98993768 0.00815258 0.00190974]]	plants
O=C(O)C1=C2OCC(=CCC2=C(O)C=C1CCC=3C=CC=CC3)C	CNP0133254	[Radula javanica]	[[0.96086954 0.03596289 0.00316757]]	plants
O(C=1C=C2OC(C=CC2=C(C1)CCC=3C=CC=CC3)(C)C)C	CNP0145417	[Radula kojana]	[[9.99394588e-01 5.62007451e-04 4.34046102e-05]]	plants
OC1=CC(=C2C=CC(OC2=C1O)(C)C)CCC=3C=CC=CC3	CNP0153591	[Radula perrottetii]	[[9.99463670e-01 4.77707412e-04 5.86222524e-05]]	plants
OC1=CC(=CC=C1CC=C(C)C)CCC2=CC=C(OC)C=C2	CNP0160678	[Radula oyamensis]	[[0.99238404 0.00582015 0.00179581]]	plants
O=C(O)C1=C(O)C2=C(OCC(=CC2)C)C=C1CCC=3C=CC=CC3	CNP0166839	[Radula javanica, Radula complanata]	[[0.94120933 0.05323054 0.00556013]]	plants
OC1=CC(=CC=2OC(C=CC12)(C)C)CCC=3C=CC=CC3	CNP0167369	[Radula kojana]	[[9.98468676e-01 1.11142459e-03 4.19899491e-04]]	plants
OC=1C=C(OC)C(=C(C1)CCC=2C=CC=CC2)CC=C(C)C	CNP0169673	[Radula kojana]	[[9.98207714e-01 1.60464199e-03 1.87644167e-04]]	plants
OC1=CC=C(C=C1)CCC2=CC(O)=C3C(OCC(=CC3)C)=C2	CNP0172986	[Radula javanica, Radula buccinifera]	[[0.98594984 0.00844478 0.00560538]]	plants
OC1=CC(=CC=C1OC)CCC=2C=CC=CC2	CNP0210158	[Radula frondescens]	[[9.99483216e-01 4.33871376e-05 4.73396617e-04]]	plants
OC1=CC=CC(=C1)CCC=2C=CC=CC2	CNP0222545	[Radula frondescens]	[[9.91349890e-01 5.65741176e-04 8.08436897e-03]]	plants
OC1=CC(OC)=CC(=C1CC=C(C)C)CCC=2C=CC=CC2	CNP0224588	[Radula kojana]	[[9.97324537e-01 2.19410194e-03 4.81360619e-04]]	plants
O=C(OC)C1=C(O)C=C(O)C(=C1CCC=2C=CC=CC2)CC=C(C)C	CNP0227037	[Radula perrottetii]	[[0.91333423 0.08389333 0.00277244]]	plants
OC=1C=C(C=C2OCC3(C)CC3C12)CCC=4C=CC=CC4	CNP0232767	[Radula javanica]	[[0.93924911 0.04116092 0.01958997]]	plants
OC1=CC=C(C=C1)CCC2=CC=C(C(OC)=C2)CC=C(C)C	CNP0236267	[Radula oyamensis]	[[0.9864373 0.01095458 0.00260811]]	plants
OC=1C=C2OC(C=CC2=C(C1)CCC=3C=CC=CC3)(C)C	CNP0240371	[Radula kojana, Radula perrottetii]	[[9.99568135e-01 2.75150341e-04 1.56714555e-04]]	plants
OC=1C=C(C=C2OCC(=CCC12)C)CCC=3C=CC=CC3	CNP0240880	[Radula javanica, Radula voluta, Radula buccinifera, Radula complanata]	[[0.9866725 0.00857583 0.00475167]]	plants
OC=1C=C(O)C(=C(C1)CCC=2C=CC=CC2)CC=C(C)C	CNP0243238	[Radula frondescens, Radula kojana, Radula perrottetii, Radula voluta, Radula complanata]	[[0.99514915 0.00138975 0.00346111]]	plants
OC1=CC=C(C=C1)CCC2=CC(O)=C(C(O)=C2)CC=C(C)CCC=C(C)C	CNP0243895	[Radula javanica]	[[0.99202412 0.00336481 0.00461107]]	plants
O=C(O)C1=C(O)C2=C(OCC3(C)CC23)C=C1CCC=4C=CC=CC4	CNP0258987	[Radula javanica]	[[0.75456776 0.23534717 0.01008508]]	plants
O=C(C1=C(O)C=C(OC)C(=C1O)CC=C(C)C)CCC=2C=CC=CC2	CNP0294711	[Radula variabilis]	[[9.99004694e-01 8.88676896e-04 1.06629261e-04]]	plants
OC=1C=CC=CC1CCC2=CC(O)=C3C(OCC(=CC3)C)=C2	CNP0296143	[Radula complanata]	[[0.98820283 0.0085693 0.00322787]]	plants
OC1=CC=C(C=C1OC)CCC=2C=CC=CC2	CNP0308118	[Radula frondescens]	[[9.97590944e-01 1.32063943e-04 2.27699249e-03]]	plants
OC=1C=C(C=C(O)C1CC2OC2(C)C)CCC=3C=CC=CC3	CNP0310140	[Radula complanata]	[[0.9630351 0.01319797 0.02376693]]	plants
OC=1C=C(O)C(=C(C1)CCC=2C=CC=CC2)CC=C(C)CCC=C(C)C	CNP0315619	[Radula oyamensis, Radula frondescens, Radula kojana, Radula tokiensis, Radula javanica, Radula voluta, Radula complanata]	[[0.95943536 0.00693226 0.03363238]]	plants
OC=1C=C(C=C(O)C1CC=C(C)CCCC(=C)C)CCC=2C=CC=CC2	CNP0318884	[Radula oyamensis]	[[0.97086292 0.00859651 0.02054057]]	plants
OC1=CC=C(C=C1)CCC=2C=C(O)C=3C=CC(O)(C)COC3C2	CNP0318922	[Radula javanica]	[[0.9781103 0.01936524 0.00252446]]	plants
O=C(O)C1=C(O)C=C2OC(C=CC2=C1CCC=3C=CC=CC3)(C)CCC=C(C)C	CNP0318931	[Radula kojana]	[[0.91622187 0.07252191 0.01125622]]	plants
OC=1C=C2OC(C=CC2=C(C1)CCC=3C=CC=CC3)(C)CCC=C(C)C	CNP0326818	[Radula kojana]	[[0.99341559 0.00428865 0.00229575]]	plants
O=C(O)C=1C(O)=C2C=CC(OC2=CC1CCC=3C=CC=CC3)(C)C	CNP0335175	[Radula kojana]	[[0.97926135 0.01931431 0.00142435]]	plants
OC=1C=C(O)C(=C(C1)CCC=2C=CC=CC2)CC3OC3(C)C	CNP0339566	[Radula kojana]	[[0.98546388 0.00594908 0.00858704]]	plants
O(C=1C=C(C=C2OCC3(C)CC3C12)CCC=4C=CC=CC4)C	CNP0340076	[Radula javanica]	[[0.90930681 0.08240885 0.00828434]]	plants
OC=1C=C(C=C2OCOC12)CCC=3C=CC=CC3	CNP0359316	[Radula javanica]	[[9.99661047e-01 1.53474215e-04 1.85478680e-04]]	plants
O=C(C1=C(O)C=C2OCC(=CCC2=C1O)C)CCC=3C=CC=CC3	CNP0359425	[Radula variabilis]	[[9.99244456e-01 4.88639735e-04 2.66904614e-04]]	plants
O=C(O)C1=C(O)C2=C(OCC(=CC2)C)C=C1CCC3=CC=C(O)C=C3	CNP0360090	[Radula complanata]	[[0.94838185 0.04605904 0.00555911]]	plants
O=C(O)C1=C(O)C2=C(OCC3(OC3C2)C)C=C1CCC=4C=CC=CC4	CNP0366435	[Radula complanata]	[[0.85587387 0.13530124 0.00882489]]	plants
OC1=CC(OC)=CC(=C1CCC(O)(C)C)CCC=2C=CC=CC2	CNP0371067	[Radula kojana]	[[0.99609845 0.0027034 0.00119815]]	plants
OC1=CC(=CC=C1CC=C(C)C)CCC=2C=CC=CC2	CNP0377528	[Radula oyamensis]	[[0.98256967 0.00593364 0.01149668]]	plants
O=C(O)C1=C(O)C(=C(O)C=C1CCC=2C=CC=CC2)CC=C(C)C	CNP0393214	[Radula complanata]	[[0.97780242 0.02044034 0.00175724]]	plants
O(C=1C=C(C=C2OCC(=CCC12)C)CCC=3C=CC=CC3)C	CNP0397017	[Radula tokiensis]	[[0.93456701 0.06212827 0.00330472]]	plants
OC=1C=C(C(=C(O)C1O)CC=C(C)C)CCC=2C=CC=CC2	CNP0410410	[Radula perrottetii]	[[9.96827490e-01 2.34808002e-03 8.24429575e-04]]	plants
OC=1C=C(C(C=CC(O)(C)C)=C(O)C1O)CCC=2C=CC=CC2	CNP0424626	[Radula perrottetii]	[[9.96972505e-01 2.67527776e-03 3.52216967e-04]]	plants
OC=1C=C(C(=C(O)C1O)CCC(O)(C)C)CCC=2C=CC=CC2	CNP0425286	[Radula perrottetii]	[[0.99635409 0.00148748 0.00215843]]	plants
OC1=CC=C(C=C1)CCC2=CC=C(C(O)=C2)CC=C(C)C	CNP0425726	[Radula oyamensis]	[[0.97447775 0.01596031 0.00956194]]	plants
OC1=CC=C(C=C1)CCC=2C=C(O)C=C(O)C2CC=C(C)CCC=C(C)C	CNP0426534	[Radula frondescens]	[[0.94646619 0.0082124 0.04532141]]	plants
OC1COC(OC2COC(OC3COC(OCCCCCCCCCCCCCCCC)C(O)C3O)C(O)C2O)C(O)C1O	CNP0082542	[Sinularia firma TIX-DUR.]	[[0.50081816 0.02215713 0.47702471]]	plants
O=C1OC2CC(C1=C)CCC(O)(C)C(O)CCC(=CCCC2(O)C)C	CNP0125639	[Sinularia flexibilis]	[[0.94995824 0.02633307 0.02370869]]	plants
O=C1OC2(C)CCC(C1=C)CC(OC(=O)C)C3(OC(C(=C)CCC2OC(=O)C)CC3)C	CNP0133628	[Sinularia granosa]	[[0.99454851 0.00379355 0.00165793]]	plants
OC1CCC(=CCCC(=CC=C(CCC1(O)C)C(O)(C)C)C)C	CNP0138131	[Sinularia flexibilis]	[[0.90404876 0.0855796 0.01037164]]	plants
O=C(OC1C(=CCC(O)C(=CCCC(=CC=C(C1OC(=O)C)C(C)C)C)C)C)C	CNP0139143	[Sinularia gibberosa, Simularia gibberosa]	[[0.90364728 0.03030867 0.06604405]]	plants
O=C(C=CC(O)(C)C)C1(C)CC2C(=C)CCC=C(C)CCC21	CNP0146614	[Sinularia gibberosa]	[[0.98663992 0.01086637 0.00249371]]	plants
O=C1CC(=CCCC(O)(C=CC(OC)(CCC(C)C1)C(O)(C)C)C)C	CNP0149376	[Sinularia grandilobata]	[[0.93774763 0.03908724 0.02316512]]	plants
OC1CC(=CC2OC2(C)CCC=C(C)CCC3OC13C)C(C)C	CNP0152386	[Sinularia gibberosa, Simularia gibberosa]	[[0.89376522 0.0841508 0.02208398]]	plants
O=C(OC)C(=C)C1CCC(O)(C(=O)CCC(=CCCC2(OC2C1)C)C)C	CNP0154954	[Sinularia flexibilis]	[[0.97815276 0.01832258 0.00352466]]	plants
O=C(OC1CC(=CC=C(C)CCC=C(C)CCC2OC12C)C(C)C)C	CNP0157388	[Sinularia gibberosa, Simularia gibberosa]	[[0.97980418 0.00945155 0.01074427]]	plants
O=C(OC1C(O)C(OCC1OC2OCC(O)C(O)C2O)OC3COC(OCCCCCCCCCCCCCCCCCCCCCC)C(O)C3O)C	CNP0184444	[Sinularia firma TIX-DUR.]	[[0.61407444 0.13920315 0.24672241]]	plants
O=C(OC1C=C(C=CC(O)(C)CCC=C(C)CCC2OC12C)C(C)C)C	CNP0189780	[Sinularia gibberosa, Simularia gibberosa]	[[0.96124522 0.02896296 0.00979182]]	plants
O=C(O)C=1C=C2OC1CC(C(=C)C)CCC3=CC(OC3=O)CC(O)(C)C2OC(=O)C=4C=C5OC4CC(C(=C)C)CCC6=CC(OC6=O)CC7(OC57)C	CNP0193217	[Sinularia erecta]	[[0.77196651 0.14500323 0.08303025]]	plants
OC1CC(O)C2(C)C3CCC4(C)C(CCC4C3CC5OC52C1)C(C)CCC(=C)C(C)C	CNP0215556	[Sinularia gibberosa]	[[0.1847086 0.80927615 0.00601525]]	fungi
O=C(C)CCC(=O)C1(C)CC2C(=C)CCC=C(C)CCC21	CNP0217845	[Sinularia gibberosa]	[[0.95381961 0.03381395 0.01236645]]	plants
O=C1OC2CC(C1=C)CCC(=C)C(O)CCC(=CCCC2(O)C)C	CNP0225302	[Sinularia manaarensis]	[[0.98855245 0.00573557 0.00571198]]	plants
OC1(C2=CC3(OOC2(CC1)C(C)CC3)C(C)C)C	CNP0239221	[Sinularia gibberosa]	[[0.93325337 0.04876255 0.01798408]]	plants
O=C1CC(=CCCC(=CC=C(CCC(C)C1)C(O)(C)C)C)C	CNP0240665	[Sinularia grandilobata]	[[0.97568352 0.01099015 0.01332633]]	plants
O=C1OC2(C(=O)CCC(O)(C)C(OC(=O)C)CCC(O)(C)C(O)CC(C1=C)CC2)C	CNP0243203	[Sinularia flexibilis]	[[0.89591325 0.1000965 0.00399025]]	plants
O=C(OC1C=2OC(=CC2C(C)C)C(C)CCC=C(C)CCC3OC13C)C	CNP0246206	[Sinularia gibberosa, Simularia gibberosa]	[[0.91397316 0.05483965 0.03118718]]	plants
O=C1OC2CC(=CCCC(=CCCC3(OC3CC2C1=C)CO)C)C	CNP0250419	[Sinularia gibberosa, Lobophytum crassum]	[[0.99645238 0.00188296 0.00166466]]	plants
O=C(OCC(=CCC(OC(=O)C)C1(C)CC2C(=C)CCC3OC3(C)CCC21)C)C	CNP0256343	[Sinularia gibberosa]	[[0.98155822 0.01560318 0.0028386 ]]	plants
O=C(CC=C(C)C)C1(C)CC2C(=C)CCC=C(C)CCC21	CNP0256669	[Sinularia gibberosa]	[[0.98536269 0.00822621 0.0064111 ]]	plants
O=C(OC)C=1C=C2OC1CC(C(=C)C)CCC3(O)C(=O)OC(CC(=C2)C)C3OC(=O)C	CNP0261010	[Sinularia maxima]	[[0.90485918 0.0849335 0.01020732]]	plants
O=C1OC2CC(CCC3(OC3CCC(=C)C(O)CCC2(O)C)C)C1C	CNP0262409	[Sinularia manaarensis]	[[0.92219439 0.0681677 0.00963791]]	plants
O=C1OC2(C)CCC(C1=C)CC(O)C(O)(C)CCC(O)C(=C)CCC2O	CNP0268366	[Sinularia flexibilis]	[[0.96661176 0.02950206 0.00388619]]	plants
O=C1OC2CC(CCC3(OC3CCC(OO)(C=CCC2(O)C)C)C)C1C	CNP0297487	[Sinularia manaarensis]	[[0.95815196 0.0225933 0.01925474]]	plants
O=C(OC1C(=CCCC(=CC(O)CC(=CC=C(C1OC(=O)C)C(C)C)C)C)C)C	CNP0298392	[Sinularia gibberosa, Simularia gibberosa]	[[0.92858193 0.04085126 0.03056681]]	plants
O=C(OC(C(=O)C=C(C)C)C(C)C1C2=CC(=C)CCC2C(C)C(OC(=O)C)C1)C	CNP0302999	[Sinularia dura]	[[0.86259749 0.1289199 0.00848261]]	plants
O=C(C=CC(O)(C)CO)C1(C)CC2C(=C)CCC=C(C)CCC21	CNP0304911	[Sinularia gibberosa]	[[0.91634312 0.07706542 0.00659146]]	plants
O=C1CC2C3CCC(C(C=CC(=C)C(C)C)C)C3(C)CCC2C4(C)C(O)CC(O)CC14	CNP0318152	[Sinularia gibberosa]	[[0.75345911 0.23908376 0.00745713]]	plants
O=C1OC2CC(CCC3(OC3CCC(=C)C(OO)CCC2(O)C)C)C1C	CNP0319766	[Sinularia manaarensis]	[[0.95673571 0.02864241 0.01462188]]	plants
O=C1CC(=CCCC2(OC2C=C(CCC(C)C1)C(O)(C)C)C)C	CNP0324838	[Sinularia grandilobata]	[[0.90727482 0.04981783 0.04290735]]	plants
O=C1CC2C3CCC(C(C=CC(=C)C(C)C)C)C3(C)CCC2C4(C)C(O)CC(O)CC14O	CNP0326484	[Sinularia gibberosa]	[[0.39708158 0.59786086 0.00505756]]	fungi
O=C(OC(C(=O)C=C(C)C)C(C)C1C2=CC(=C)CCC2C(C)CC1)C	CNP0332975	[Sinularia dura]	[[0.89353384 0.09751674 0.00894942]]	plants
OC1C=C(C)CCC(=CC=C(C)CCC=C(C)C1)C(C)C	CNP0337605	[Sinularia gibberosa, Simularia gibberosa]	[[0.98362893 0.00646845 0.00990262]]	plants
O=C1OC2(C)CCC(C1=C)CC(OC(=O)C)C3(OC(CC3)C(O)(C)CCC2OC(=O)C)C	CNP0343714	[Sinularia querciformis, Dendronephtya sp., Dendronephthya sp.]	[[0.98867921 0.00968092 0.00163986]]	plants
O=C1OC2CC(C1=C)CC=C(C)C(O)CCC(O)(C)CCCC2(O)C	CNP0359009	[Sinularia flexibilis]	[[0.96526956 0.02472436 0.01000608]]	plants
O=C1OC2CC3(OC(C(=O)C3)CC(=O)CC(C(=C)C)CC(O)C41OC24)C	CNP0360132	[Sinularia scabra]	[[0.95014563 0.02643851 0.02341585]]	plants
O=C1OC2(C)CCC(C1=C)CC(O)C3(OC(C(=C)CCC2OC(=O)C)CC3)C	CNP0384120	[Sinularia granosa]	[[0.98961886 0.0079893 0.00239184]]	plants
O=C1OC2CC(C1=C)CC=C(C)C(O)CCC(=CCCC2(O)C)C	CNP0407379	[Sinularia manaarensis]	[[0.96320314 0.01515047 0.02164639]]	plants
O=C1OC2CC(CC=C(C)C(O)CCC(O)(C)CCCC2(O)C)C1C	CNP0424568	[Sinularia flexibilis]	[[0.73641044 0.17414636 0.0894432 ]]	plants
OC1C(=CCC2C(C(=C)CC1)CC2(O)C)C	CNP0425906	[Sinularia sp.]	[[0.89150023 0.10135145 0.00714832]]	plants
O=C1C=CC(CCC(=C)C(O)CC1)C(C)C	CNP0426060	[Sinularia polydactyla]	[[0.94977719 0.04836241 0.0018604 ]]	plants
O=C(OC)C=1C=C2OC1CC(C(=C)C)CC=C3C(=O)OC(CC(O)(C)C2OC(=O)C)C3OC(=O)C	CNP0426552	[Sinularia asterolobata]	[[0.92710609 0.04168508 0.03120883]]	plants
O=C(OC)C1=CC=C(O)C(=C1)C2C=3C(OC)=CC(O)C(C(=O)CCC=4C=CC=CC4)C3OC2C(O)(C)C	CNP0080427	[Piper aduncum]	[[0.78741966 0.07113214 0.1414482 ]]	plants
O=C(OC)C=1C=C(C=2OC(C)(CCC2C1)CCCC(C)C)CCC(C)C	CNP0080439	[Piper aduncum]	[[0.51320909 0.07582433 0.41096659]]	plants
O=C(OC)C1=CC=2C=CC(OC2C(=C1)CC=C(C)C)(C)CCC=C(C)C	CNP0080488	[Piper aduncum]	[[0.96829832 0.01901453 0.01268715]]	plants
O=C(OCC=C(C)CCC=C(C)C)C1=CC=C(O)C(O)=C1	CNP0080490	[Piper crassinervium]	[[0.99130644 0.00462261 0.00407094]]	plants
O=C(O)C1=CC=C(OCC=C(C)CCC=C(C)C)C(O)=C1	CNP0080491	[Piper crassinervium]	[[0.81605878 0.14734645 0.03659477]]	plants
O=C(O)C1=CC=C(OCC=C(C)CCC=C(C)C)C=C1	CNP0080492	[Piper crassinervium]	[[0.79708043 0.16439891 0.03852066]]	plants
O=C(OCC=C(C)CCC=C(C)C)C1=CC=C(O)C=C1	CNP0080493	[Piper crassinervium]	[[0.98537904 0.00697447 0.0076465 ]]	plants
O=C(OC)C=1C=C(OC(=O)C)C=2OC(C=CC2C1)(C)C	CNP0080594	[Piper aduncum]	[[0.65888621 0.33627283 0.00484096]]	plants
O=C(OC)C1=CC=C2OC(C)(C)CCC2=C1	CNP0080646	[Piper aduncum]	[[0.49556656 0.42958828 0.07484516]]	plants
O=C(C=CC=CCCC=CCCC1=CC=C2OCOC2=C1)NCC(C)C	CNP0085237	[Piper boehmeriaefolium]	[[0.99155381 0.00180263 0.00664356]]	plants
O=C(N1CCCC1)CCC=CCCCCC=CC2=CC=C3OCOC3=C2	CNP0085238	[Piper boehmeriaefolium]	[[0.99447018 0.00219076 0.00333906]]	plants
O=C(C=CC=CCCCCC=CC1=CC=C2OCOC2=C1)N3CCCC3	CNP0085239	[Piper boehmeriaefolium]	[[0.9943177 0.00283411 0.00284819]]	plants
O=C1C=2C(O)=C(C(OC)=C(C2OC(C=3C=CC=CC3)C1)CC4=CC(=CC=C4O)CC=5C=CC=CC5O)CC6=CC(=CC=C6O)CC=7C=CC=CC7O	CNP0085272	[Piper sarmentosum]	[[0.98505559 0.01264811 0.00229631]]	plants
O=C(C=CC=1C=CC=CC1)C2C(O)=CC(OC)=CC2O	CNP0104555	[Piper aduncum]	[[0.86958935 0.08227334 0.04813731]]	plants
O=C(N1CCCCC1)CCCCC2=CC=C3OCOC3=C2	CNP0116175	[Piper tuberculatum]	[[0.99784552 0.00102287 0.00113161]]	plants
O=C(OC(C)CCC)C=CC1=CC=C(O)C(O)=C1	CNP0122310	[Piper sanguineispicum]	[[0.88289373 0.05640135 0.06070492]]	plants
O=C(N1CCCC1)CCCCCCCC=CC2=CC=C3OCOC3=C2	CNP0124361	[Piper boehmeriaefolium]	[[0.9967599 0.00144017 0.00179994]]	plants
O=C(N1C=CC=C1)CCC2=CC(OC)=C(OC)C(OC)=C2	CNP0131657	[Piper boehmeriaefolium]	[[0.97879571 0.01885869 0.0023456 ]]	plants
O=C(C=CCCCCC1=CC=C2OCOC2=C1)N3CCCC3	CNP0146100	[Piper boehmeriaefolium]	[[9.98660857e-01 3.75780542e-04 9.63362724e-04]]	plants
O=C(C=CC=CCCCCC)NCCS(=O)C	CNP0148524	[Piper boehmeriaefolium]	[[0.76817973 0.02893543 0.20288485]]	plants
O=C(OC(C)CCCCC)C=CC1=CC=C(O)C(O)=C1	CNP0164939	[Piper sanguineispicum]	[[0.83811073 0.10058844 0.06130083]]	plants
O=C(C=CC=CCCCCC)NCCC1=CC=C(O)C(OC)=C1	CNP0165873	[Piper boehmeriaefolium]	[[0.90103949 0.01711028 0.08185022]]	plants
O=C(OC(C1=CC=C(OC)C(OC)=C1)C2COC(=O)C2C(=O)C3=CC=C4OCOC4=C3)C	CNP0197574	[Piper sanguineispicum]	[[0.99336952 0.00306914 0.00356134]]	plants
O=C(OC(C1=CC=C2OCOC2=C1)C3C(=O)OCC3C(=O)C4=CC=C5OCOC5=C4)C	CNP0198342	[Piper sanguineispicum]	[[0.95729204 0.02512534 0.01758262]]	plants
O=C(C=CC=CCCCCCCC1=CC=C2OCOC2=C1)N3CCCC3	CNP0214081	[Piper boehmeriaefolium]	[[9.98018831e-01 8.11670394e-04 1.16949852e-03]]	plants
O=C(N1C=CC=C1)CCC2=CC(OC)=C(O)C(OC)=C2	CNP0223225	[Piper boehmeriaefolium]	[[0.95986147 0.03251974 0.00761879]]	plants
O=C(C=CCCCCCCC=CC1=CC=C2OCOC2=C1)N3CCCC3	CNP0245562	[Piper boehmeriaefolium]	[[0.99064032 0.00627037 0.00308931]]	plants
O=C(OC)C1=CC(O)=C2OC(C)(C)CCC2=C1	CNP0262797	[Piper aduncum]	[[0.37994371 0.57735242 0.04270387]]	fungi
O=C(OC(C)CCCCCCC)C=CC1=CC=C(O)C(O)=C1	CNP0263889	[Piper sanguineispicum]	[[0.86481936 0.07250957 0.06267107]]	plants
O=C(OC)C1=CC=C(O)C(=C1)CC(O)C(=C)C	CNP0268167	[Piper hostmannianum]	[[0.66408122 0.29300026 0.04291852]]	plants
O=C(OC)C=1C=C(O)C=2OC(C=CC2C1)(C)C	CNP0301501	[Piper aduncum]	[[0.82127779 0.17270575 0.00601645]]	plants
O=C(NCC(C)C)CCCCCCCCC	CNP0308804	[Piper tuberculatum]	[[0.08179961 0.00317208 0.91502831]]	bacteria
O=C(OC)C1=CC=C(O)C(=C1)CC=C(C)C	CNP0310558	[Piper hostmannianum]	[[0.88240356 0.09393417 0.02366228]]	plants
O=C(O)C1=CC=C(O)C(OCC=C(C)CCC=C(C)C)=C1	CNP0323770	[Piper crassinervium]	[[0.76318717 0.145845 0.09096783]]	plants
O=C1OCC(C(O)C2=CC=C3OCOC3=C2)C1C(=O)C4=CC=C5OCOC5=C4	CNP0324137	[Piper sanguineispicum]	[[0.95244148 0.02101721 0.02654131]]	plants
O=C(OC)C1=CC=C2OC(C)(C)CC(=O)C2=C1	CNP0341294	[Piper gaudichaudianum]	[[0.30445303 0.67073371 0.02481326]]	fungi
O=C(N1CCCC1)CCCCC2=CC=C3OCOC3=C2	CNP0344030	[Piper arboreum]	[[9.98262414e-01 8.20399056e-04 9.17186782e-04]]	plants
O=C(O)C=1C=C(C=2OC(C)(CCC2C1)CCCC(C)C)CCC(C)C	CNP0354702	[Piper aduncum]	[[0.49210604 0.11005768 0.39783628]]	plants
O=C1C2=C(O)C=C(O)C(=C2OC(C3=CC=C(O)C=C3)C1)C4OC(COC5OC(CO)C(O)C(O)C5O)C(O)C(O)C4O	CNP0376427	[Piper umbellata]	[[0.99529834 0.00101986 0.00368181]]	plants
O=C(N1C(=O)CCCC1)CCC2=CC(OC)=C(OC)C(OC)=C2	CNP0386980	[Piper tuberculatum]	[[0.97822134 0.019781 0.00199766]]	plants
O=C(OC)C=1C=C(C=2OC(C)(C)CCC2C1)CC=C(C)C	CNP0399417	[Piper aduncum]	[[0.94026542 0.05358599 0.00614859]]	plants
O=C(C=CC=CC=CCCCCC)N1CCCC1	CNP0408144	[Piper boehmeriaefolium]	[[0.84790064 0.06153257 0.09056679]]	plants
O=C(OC)CCC1=CC(OC)=C(OC)C(OC)=C1	CNP0411619	[Piper tuberculatum]	[[0.94207234 0.05631246 0.0016152 ]]	plants
O=C(OC)CCCCCCCCCCCCCC=1C=CC=CC1	CNP0080363	[Trichilia claussenii]	[[0.93604115 0.03471373 0.02924512]]	plants
O=C1OC(O)C=C1C2CC=C3C4(C(=O)C(O)=C5C(C(=O)OC)(C(=O)C=CC5(C)C4C(OC(=O)C)C(OC(=O)C(C)C)C32C)C)C	CNP0080447	[Trichilia hirta]	[[0.96843562 0.02414018 0.00742421]]	plants
O=C(OC1CC2(C)C(CCC3C4CC(=O)C(CC)C4(C)CCC32)C(OC(=O)C)C1OC(=O)C)C	CNP0080468	[Trichilia claussenii]	[[0.96703343 0.02585469 0.00711188]]	plants
O=C(O)CCC=CCCCC=1C=CC=CC1	CNP0080495	[Trichilia claussenii]	[[0.52411575 0.03335752 0.44252673]]	plants
O=C(OCC1CCCC(=C)C(OC(=O)C)CC(CC1)C(O)(C)C)C	CNP0080498	[Trichilia claussenii]	[[0.94865635 0.05014265 0.001201 ]]	plants
O=C(OCC12CC(=O)C(OC(=O)C)CC2CCC3C4CC(=O)C(CC)C4(C)CCC31)C	CNP0080512	[Trichilia claussenii]	[[0.95530281 0.04030025 0.00439694]]	plants
OC1CC2=CCC3C4CCC(C(C)CCC(=C)C(C)C)C4(C)C(O)CC3C2(C)CC1	CNP0080527	[Trichilia lepidota]	[[0.38988474 0.58119526 0.02891999]]	fungi
O=C1C=C2CCC3C4CCC(C(C)CCC(C)C(C)C)C4(C)C(O)CC3C2(C)CC1	CNP0080534	[Trichilia lepidota]	[[0.83889519 0.12078572 0.04031909]]	plants
O=C(OCC1CCCC(=C)C(O)CC(CC1)C(O)(C)C)C	CNP0080556	[Trichilia claussenii]	[[0.82430999 0.17347852 0.00221149]]	plants
O=C(OC1C(=C)CCCC(CO)CCC(C1)C(O)(C)C)C	CNP0080590	[Trichilia claussenii]	[[0.66453716 0.33299398 0.00246886]]	plants
OCC1CCCC(=C)C(O)CC(CC1)C(O)(C)C	CNP0080624	[Trichilia claussenii]	[[0.60437115 0.39182884 0.00380001]]	plants
O=CC1=CCCC(=C)C(O)CC(CC1)C(O)(C)C	CNP0080642	[Trichilia claussenii]	[[0.95126309 0.04563249 0.00310442]]	plants
O=C(OC1CC2CCC3C4CC(=O)C(CC)C4(C)CCC3C2(C)CC1OC(=O)C)C	CNP0080785	[Trichilia claussenii]	[[0.96016281 0.03083046 0.00900672]]	plants
O=C(OC1CC2CCC3C4CC(=O)CC4(C)CCC3C52COC1(OC(=O)C)C5)C	CNP0092008	[Trichilia claussenii]	[[0.95110574 0.04550268 0.00339157]]	plants
O=C(OC1C2(O)C(OC(=O)C(C)C)C3=C4C(OC(=O)C)C(=O)OC(C5=COC=C5)C4(C)CCC3C6(C)C(CC(=O)OC)C1(C)CC26O)C(=CC)C	CNP0105539	[Trichilia connaroides]	[[9.97671074e-01 1.56594636e-03 7.62979192e-04]]	plants
O=C(OC1C2(OC(=O)C)C(OC(=O)C(C)C)C3=C4C(O)C(=O)OC(C5=COC=C5)C4(C)CCC3C6(C)C(CC(=O)OC)C1(C)CC26OC(=O)C)C(=CC)C	CNP0112629	[Trichilia connaroides]	[[9.97926201e-01 1.68502876e-03 3.88770233e-04]]	plants
O=C1CCC23CC43CCC5(C)C(CCC5(C)C4CCC2C1(C)C)C(C)C(O)C=CC(O)(C)C	CNP0114670	[Trichilia claussenii]	[[0.99635293 0.00202152 0.00162555]]	plants
OC1CC2=CCC3C(CCC4(C)C(CCC34)C(C)C(O)CC(=C)C(C)C)C2(C)CC1	CNP0126090	[Trichilia pallida]	[[0.76626296 0.23164931 0.00208773]]	plants
O=C(OCC1(C=C)CCC(CC1C(=C)C)C(O)(C)C)C	CNP0131398	[Trichilia claussenii]	[[9.29202177e-01 6.98699188e-02 9.27904584e-04]]	plants
O=C1CC2C3CCC4CC(O)C5(O)OCC4(C5)C3CCC2(C)C1CC	CNP0135860	[Trichilia claussenii]	[[0.98981752 0.00855703 0.00162546]]	plants
O=C1OC(C2=COC=C2)C3(C(=C1O)C4=C(CC3)C5(C)C(CC(=O)OC)C6(C)CC5(OC(=O)C)C(OC(=O)C)(C4)C6OC(=O)C(=CC)C)C	CNP0140824	[Trichilia connaroides]	[[0.99438871 0.00439515 0.00121613]]	plants
O=C(OC)CCCCCCCCC=1C=CC=CC1	CNP0166309	[Trichilia claussenii]	[[0.86293008 0.06056026 0.07650966]]	plants
O=C1OC(OC(=O)C)C=C1C2CC=C3C4(C(=O)C(OC(=O)C)=C5C(C(=O)OC)(C(=O)C=CC5(C)C4C(OC(=O)C)C(OC(=O)C(C)C)C32C)C)C	CNP0194819	[Trichilia hirta]	[[0.90811447 0.06099387 0.03089166]]	plants
O=C(OC1C2(O)C(=O)C(C)(C3C(=C4CC(=O)OC(C5=COC=C5)C4(C)CC3)C2)C(CC(=O)OC)C1(C)C)C(=CC)C	CNP0209974	[Trichilia connaroides]	[[9.97368170e-01 1.84860799e-03 7.83221548e-04]]	plants
O=C(OC1C2(OC(=O)C)C(OC(=O)C)C3=C4C(OC(=O)C)C(=O)OC(C5=COC=C5)C4(C)CCC3C6(C)C(CC(=O)OC)C1(C)CC26OC(=O)C)C(=CC)C	CNP0214991	[Trichilia connaroides]	[[9.99065312e-01 6.84336770e-04 2.50351676e-04]]	plants
O=C1OC(C)C(O)C1CCCCCCCCCCCCCCCCCC=2C=CC=CC2	CNP0226857	[Trichilia claussenii]	[[0.81529396 0.10018574 0.0845203 ]]	plants
OC1C2=CCC3C(CCC4(C)C(CCC34)C(C)C(O)CC(=C)C(C)C)C2(C)CCC1O	CNP0236328	[Trichilia pallida]	[[0.61138316 0.38583245 0.00278439]]	plants
O=C(OC1C2(O)C(O)C3=C4C(OC(=O)C(O)(C)C)C(=O)OC(C5=COC=C5)C4(C)CCC3C6(C)C(CC(=O)OC)C1(C)CC26O)C(=CC)C	CNP0285973	[Trichilia connaroides]	[[0.99410612 0.00390883 0.00198505]]	plants
O=C(OC1C2(O)C(OC(=O)C)C3=C4C(OC(=O)C(O)(C)C)C(=O)OC(C5=COC=C5)C4(C)CCC3C6(C)C(CC(=O)OC)C1(C)CC26OC(=O)C)C(=CC)C	CNP0299354	[Trichilia connaroides]	[[9.97059257e-01 2.20795363e-03 7.32789856e-04]]	plants
O=C1OC(C2=COC=C2)C3(C(=C1O)C4=C(CC3)C5(C)C(CC(=O)OC)C6(C)CC5(OC(=O)C)C(OC(=O)C)(C4)C6OC(=O)C(=C)C)C	CNP0306303	[Trichilia connaroides]	[[9.97600519e-01 1.95295891e-03 4.46522396e-04]]	plants
O=C1OC(C)(C)C2CC(=O)C3(C)C(C(OC(=O)C)CC4(C)C(OC(=O)C5OC534)C6=COC=C6)C2(C=C1)C	CNP0307612	[Trichilia elegans]	[[9.97881890e-01 1.16491410e-03 9.53196159e-04]]	plants
O=C1C=CC2(C)C(CC(O)C3(C)C4C(=O)CC(CC(=O)CO)C4(C)CCC23)C1(C)C	CNP0331516	[Trichilia estipulata]	[[0.93854512 0.04452308 0.0169318 ]]	plants
O=C(OC1C2(O)C(OC(=O)C)C3=C4C(OC(=O)C)C(=O)OC(C5=COC=C5)C4(C)CCC3C6(C)C(CC(=O)OC)C1(C)CC26O)C(=CC)C	CNP0332879	[Trichilia connaroides]	[[9.97974302e-01 1.36119740e-03 6.64500158e-04]]	plants
O=C(OC1C2(O)C(OC(=O)C)C3=C4C(OC(=O)C(O)(C)C)C(=O)OC(C5=COC=C5)C4(C)CCC3C6(C)C(CC(=O)OC)C1(C)CC26O)C(=CC)C	CNP0333262	[Trichilia connaroides]	[[9.97521599e-01 1.83425463e-03 6.44146553e-04]]	plants
O=C(OC1C2(O)C(=O)C(C)(C(CC(=O)OC)C1(C)C)C3CCC4(C)C(OC(=O)CC4C53OC25)C6=COC=C6)C(=CC)C	CNP0354927	[Trichilia connaroides]	[[9.99184681e-01 3.19870969e-04 4.95448417e-04]]	plants
O=C(OC)CC1C2(C(=O)C(O)(C(OC(=O)C(C)CC)C1(C)C)C3OC34C5CC(=O)OC(C6=COC=C6)C5(C)CCC42)C	CNP0370496	[Trichilia connaroides]	[[0.99667802 0.00178373 0.00153825]]	plants
O=C(OC1C2(OC(=O)C)C(OC(=O)C)C3=C4C(O)C(=O)OC(C5=COC=C5)C4(C)CCC3C6(C)C(CC(=O)OC)C1(C)CC26OC(=O)C)C(=CC)C	CNP0381464	[Trichilia connaroides]	[[9.98256404e-01 1.48910517e-03 2.54490876e-04]]	plants
OCC1(C=C)CCC(CC1C(=C)C)C(O)(C)C	CNP0382977	[Trichilia claussenii]	[[0.81645472 0.18096984 0.00257544]]	plants
O=C(OCC(=O)CC1CC(=O)C2C1(C)CCC3C4(C=CC(=O)C(C)(C)C4CC(OC(=O)C)C23C)C)C	CNP0385683	[Trichilia estipulata]	[[0.93223004 0.06486293 0.00290704]]	plants
O=C(OC1C2(O)C(OC(=O)C(C)C)C3=C4C(O)C(=O)OC(C5=COC=C5)C4(C)CCC3C6(C)C(CC(=O)OC)C1(C)CC26O)C(=CC)C	CNP0391304	[Trichilia connaroides]	[[0.99570859 0.00213273 0.00215869]]	plants
O=C(OCC(C(=C)CCC(C)C1CCC2(C)C3CCC4C(C(=O)CCC54CC35CCC12C)(C)C)C)C	CNP0406710	[Trichilia claussenii]	[[0.95749803 0.03168018 0.01082179]]	plants
O=C(OC1CC2=CCC3C4CCC(C(C)CCC(=C)C(C)C)C4(C)C(O)CC3C2(C)CC1)CCCCCCCCCCCCCCC	CNP0409729	[Trichilia lepidota]	[[0.87936364 0.09640607 0.02423028]]	plants
O=C(OC1CC2CCC3C4CC(=O)C(CC)C4(C)CCC3C52COC1(OC(=O)C)C5)C	CNP0410153	[Trichilia claussenii]	[[0.93534589 0.05899196 0.00566215]]	plants
O=C(OC1C(OC)CC2(CC=C)C(O)C1(OC)C(C3=CC(OC)=C4OCOC4=C3)C2C)C	CNP0080454	[Aniba sp.]	[[0.98219709 0.01513749 0.00266542]]	plants
O=C(OC1C(OC)CC2(C(=O)C1(OC)C(C3=CC(OC)=C4OCOC4=C3)C2C)CC=C)C	CNP0080457	[Aniba sp.]	[[9.92850355e-01 6.52446942e-03 6.25175441e-04]]	plants
O=C1C(OC)=C2OC(C3=CC(OC)=C(OC)C(OC)=C3)C(C2=CC1(OC)CC=C)C	CNP0080458	[Aniba simulans]	[[0.98487103 0.01223964 0.00288934]]	plants
OC1=C(OC)C=C2C(OC(C3=CC(OC)=C(OC)C(OC)=C3)C2C)=C1CC=C	CNP0080481	[Aniba sp.]	[[9.96853093e-01 9.13115301e-04 2.23379211e-03]]	plants
O(C=1C=C2C(OC(C3=CC=C4OCOC4=C3)C2C)=CC1OCC=C)C	CNP0080541	[Aniba terminalis]	[[9.98321867e-01 1.23179044e-03 4.46342387e-04]]	plants
OC1=C(OC)C=C2C(OC(C=3C=CC=4OCOC4C3)=C2C)=C1CC=C	CNP0080582	[Aniba terminalis]	[[9.98166630e-01 5.38121268e-04 1.29524906e-03]]	plants
OC=1C=C2OC(C3=CC(OC)=C4OCOC4=C3)C(C2=CC1OC)C	CNP0080614	[Aniba sp.]	[[9.99281985e-01 5.55969676e-04 1.62045445e-04]]	plants
O=C1OC(=CC(OC)=C1)N2CCCCC2	CNP0080647	[Aniba rosaeodora]	[[0.47122135 0.43725436 0.09152429]]	plants
OC1=C(OC)C=C(C=C1C(C)CC2=CC=C3OCOC3=C2)CCC	CNP0083485	[Aniba lancifolia]	[[9.99188585e-01 2.71044133e-04 5.40371176e-04]]	plants
O=C1C=C2OC(CC3=CC=C4OCOC4=C3)C(C)C2(C=C1OC)CC=C	CNP0136749	[Aniba sp.]	[[0.98724746 0.00924119 0.00351135]]	plants
O=C1C(OC)=C2OC(C3=CC(OC)=C4OCOC4=C3)C(C)C2(CC=C)CC1OC	CNP0140178	[Aniba ferrea]	[[0.98340037 0.01350517 0.00309447]]	plants
O(C=1C=C2C(OC(C3=CC(OC)=C(OC)C(OC)=C3)C2C)=CC1OCC=C)C	CNP0149096	[Aniba sp.]	[[9.96379112e-01 3.03903307e-03 5.81854906e-04]]	plants
O=C1C=C2OC(CC3=CC=C4OCOC4=C3)C(C2=CC1(OC)CC=C)C	CNP0152708	[Aniba sp.]	[[0.95894621 0.02231953 0.01873427]]	plants
O=C1OC(CC(OC)=C1)CCC2=CC=C(OC)C=C2	CNP0159256	[Aniba gigantifolia]	[[0.95761044 0.0322134 0.01017616]]	plants
O=C1CC2(CC=C)C(O)C(C1O)C(C)C2C3=CC(OC)=C4OCOC4=C3	CNP0165932	[Aniba sp.]	[[0.98114739 0.01680324 0.00204937]]	plants
O=C1C(OC)=CC2(C(=O)C1C(C3=CC=C(O)C(OC)=C3)C2C)CC=C	CNP0167151	[Aniba sp.]	[[9.97052799e-01 2.47881386e-03 4.68386877e-04]]	plants
O=C1C=CCC2(CC=C)C(C)C(OC12O)C3=CC(OC)=C4OCOC4=C3	CNP0175746	[Aniba ferrea]	[[0.97031661 0.01940649 0.0102769 ]]	plants
OC1=C(OC)C=C2C(OC(C3=CC(OC)=C4OCOC4=C3)C2C)=C1CC=C	CNP0176004	[Aniba simulans]	[[9.98717027e-01 3.41324486e-04 9.41648540e-04]]	plants
O=C1CC2(CC=C)C(O)C(C1OC)C(C3=CC=C4OCOC4=C3)C2C	CNP0177595	[Aniba sp.]	[[0.98320271 0.01029905 0.00649824]]	plants
O=C1OC(C=CC2=CC=C(OC)C(OC)=C2)=CC(OC)=C1	CNP0189188	[Aniba kappleri]	[[0.94660148 0.04845784 0.00494068]]	plants
O=C1C2(OC)C(O)C(OC)CC1(CC=C)C(C)C2C3=CC(OC)=C4OCOC4=C3	CNP0195833	[Aniba sp.]	[[0.9808947 0.01770073 0.00140457]]	plants
OC1C(OC)CC2(CC=C)C(O)C1(OC)C(C3=CC(OC)=C4OCOC4=C3)C2C	CNP0199892	[Aniba sp., Aniba ferrea]	[[0.95617273 0.03830249 0.00552477]]	plants
O=C1C=C(OC)C(OC)(C=C1CC=C)C(C)CC2=CC=C(OC)C(OC)=C2	CNP0204170	[Aniba lancifolia]	[[0.97578603 0.01853186 0.00568211]]	plants
O=C1CC2(CC=C)C(O)C(C1O)C(C3=CC=C4OCOC4=C3)C2C	CNP0221368	[Aniba sp.]	[[0.98660378 0.00541756 0.00797866]]	plants
OC1=C(OC)C=C2C(OC(C3=CC=C4OCOC4=C3)C2C)=C1CC=C	CNP0229639	[Aniba terminalis]	[[9.98347235e-01 1.34131047e-04 1.51863383e-03]]	plants
O=C1C(OC)=CC2(CC=C)C(O)C1(OC)C(C3=CC(OC)=C4OCOC4=C3)C2C	CNP0234624	[Aniba ferrea]	[[0.9801614 0.01831211 0.00152649]]	plants
O=C1C(OC)CC2(C(=O)C1C(C3=CC=C(O)C(OC)=C3)C2C)CC=C	CNP0240117	[Aniba sp.]	[[0.99600025 0.00279229 0.00120746]]	plants
O=C1OC(CC(OC)=C1)CCC2=CC=C(OC)C(OC)=C2	CNP0253161	[Aniba gigantifolia]	[[0.99237772 0.0053363 0.00228598]]	plants
OC=1C(OC)=CC2=C(OC(C3=CC(OC)=C4OCOC4=C3)=C2C)C1CC=C	CNP0263353	[Aniba simulans]	[[0.99539514 0.0011196 0.00348525]]	plants
OC=1C=C(OC)C(=CC1CC=C)C(C)CC2=CC=C3OCOC3=C2	CNP0269552	[Aniba lancifolia]	[[9.98562428e-01 6.87556058e-04 7.50016296e-04]]	plants
O(C=1C=C(C=C(OC)C1OC)C2OC3=C(OC)C(OCC=C)=C(OC)C=C3C2C)C	CNP0273220	[Aniba burchellii]	[[9.92102603e-01 7.39079011e-03 5.06607205e-04]]	plants
O=C1C2(OC)C(O)C(OC)CC1(CC=C)C(C)C2C3=CC(OC)=C(OC)C(OC)=C3	CNP0275320	[Aniba sp.]	[[0.95335939 0.04459355 0.00204706]]	plants
OC=1C=C2OC(C3=CC(OC)=C(OC)C(OC)=C3)C(C2=CC1CC=C)C	CNP0286233	[Aniba sp.]	[[9.98318641e-01 1.08198382e-03 5.99374883e-04]]	plants
O=C(OCC=1C=CC=CC1)C=2C=CC=CC2OC	CNP0301603	[Aniba ferrea]	[[0.96414971 0.00424822 0.03160207]]	plants
OC=1C=C(OC)C(=CC1CC=C)C(C)CC2=CC=C(OC)C(OC)=C2	CNP0301860	[Aniba lancifolia]	[[0.99370536 0.00224239 0.00405225]]	plants
OC=1C=C(OC)C(OC)=CC1CC=C	CNP0302606	[Aniba lancifolia]	[[0.96526305 0.03087313 0.00386382]]	plants
O(C=1C=C2C(OC(C3=CC(OC)=C4OCOC4=C3)C2C)=CC1OCC=C)C	CNP0307423	[Aniba simulans]	[[9.97673275e-01 2.00427333e-03 3.22451512e-04]]	plants
OC=1C=C2OC(C3=CC(OC)=C(OC)C(OC)=C3)C(C2=CC1OC)C	CNP0317599	[Aniba sp.]	[[9.98673993e-01 1.07113961e-03 2.54867533e-04]]	plants
OC1=C(OC)C=C2C(OC(C3=CC=C4OCOC4=C3)C2C)=C1C=C	CNP0322978	[Aniba burchellii]	[[9.98960490e-01 5.27151319e-04 5.12358259e-04]]	plants
O=C1C=C2OC(C3=CC(OC)=C4OCOC4=C3)C(C2=CC1(OC)CC=C)C	CNP0368260	[Aniba simulans, Aniba sp.]	[[0.99193744 0.00420311 0.00385945]]	plants
O=C1C=C(OC)C(OC)(C=C1CC=C)C(C)CC2=CC=C(O)C(OC)=C2	CNP0370214	[Aniba lancifolia]	[[0.98462137 0.0112909 0.00408773]]	plants
O=C1C=C2OC(C3=CC(OC)=C4OCOC4=C3)C(C)C2(C=C1OC)CC=C	CNP0383772	[Aniba simulans, Aniba sp.]	[[9.95517260e-01 3.59108531e-03 8.91654830e-04]]	plants
BrC=1C=CC=CC1O	CNP0083000	[--, Polysiphonia sphaerocarpa]	[[0.34516789 0.09312209 0.56171002]]	bacteria
O=C(O)C1N=C(O)C2N=C(O)C(N=C(O)C3N=C(O)C4N=C(O)C(N=C(O)C(NC)C5=CC=C(O)C(OC6=CC(O)=C(Cl)C4=C6)=C5)C(O)C7=CC=C(OC=8C=C3C=C(OC9=C(Cl)C=C(C=C9Cl)C2O)C8OC%10OC(CO)C(O)C(O)C%10N=C(O)CCCCCCCCC(C)C)C(Cl)=C7)C%11=CC=C(O)C(=C%11)C%12=C(OC%13OC(CO)C(O)C(O)C%13O)C=C(O)C=C%121	CNP0111396	[--, Kibdelosporangium aridum subsp. largum (SK&F AAD-609)]	[[0.0351955 0.02257222 0.94223227]]	bacteria
O=C(O)C1NC(=O)C2NC(=O)C(NC(=O)C3NC(=O)C4NC(=O)C(NC(=O)C(NC)C5=CC=C(O)C(OC6=CC(O)=C(Cl)C4=C6)=C5)C(O)C7=CC=C(OC=8C=C3C=C(OC9=C(Cl)C=C(C=C9Cl)C2O)C8OC%10OC(CO)C(O)C(O)C%10NC(=O)CCC=CCCCCC)C(Cl)=C7)C=%11C=CC(O)=C(C%11)C%12=C(OC%13OC(CO)C(O)C(O)C%13O)C=C(O)C=C%121	CNP0113049	[--, Kibdelosporangium aridum subsp. largum (SK&F AAD-609)]	[[0.02459649 0.02232527 0.95307825]]	bacteria
O(C)C(C)(C)CC=CC(=CC=CC(=CC=CC(=CC=CC=C(C=CC=C(C)CCC=C(C)CCC=C(C)C)C)C)C)C	CNP0127471	[--, Rhodobacter capsulatus, Rhodobacter sphaeroides]	[[0.00752667 0.00139564 0.99107768]]	bacteria
O=C(O)C1NC(=O)C2NC(=O)C(NC(=O)C3NC(=O)C4NC(=O)C(NC(=O)C(NC)C5=CC=C(O)C(OC6=CC(O)=C(Cl)C4=C6)=C5)C(O)C7=CC=C(OC=8C=C3C=C(OC9=C(Cl)C=C(C=C9Cl)C2O)C8OC%10OC(CO)C(O)C(O)C%10NC(=O)CCCCCCCC(C)C)C(Cl)=C7)C%11=CC=C(O)C(=C%11)C%12=C(OC%13OC(CO)C(O)C(O)C%13O)C=C(O)C=C%121	CNP0136529	[--, Kibdelosporangium aridum subsp. largum (SK&F AAD-609)]	[[0.0207274 0.00832729 0.97094531]]	bacteria
O=C(O)C1N=C(O)C2N=C(O)C(N=C(O)C3N=C(O)C4N=C(O)C(N=C(O)C(NC)C5=CC=C(O)C(OC6=CC(O)=C(Cl)C4=C6)=C5)C(O)C7=CC=C(OC=8C=C3C=C(OC9=C(Cl)C=C(C=C9Cl)C2O)C8OC%10OC(CO)C(O)C(O)C%10N=C(O)CCCCCCCCC)C(Cl)=C7)C%11=CC=C(O)C(=C%11)C%12=C(OC%13OC(CO)C(O)C(O)C%13O)C=C(O)C=C%121	CNP0138538	[--, Kibdelosporangium aridum subsp. largum (SK&F AAD-609)]	[[0.04031838 0.02694858 0.93273305]]	bacteria
O=C(NC(CO)C(O)C(O)CCCCCCCCCCCCCCCCCCCCCC)C(O)CCCCCCCCC1CC1CCCC	CNP0142062	[--, Gracilaria asiatica]	[[0.0532817 0.91527983 0.03143847]]	fungi
OC1C(OC2OC(CCC2N)C(N)C)C(N)CC(OC)C1NC	CNP0145580	[--, Saccharopolyspora hirsuta subsp. kobensis KC-6606]	[[0.01237052 0.00922252 0.97840695]]	bacteria
O=C(N(C)C1C(O)C(OC2OC(CCC2N)C(N)C)C(N)CC1OC)CN	CNP0146668	[--, Saccharopolyspora hirsuta subsp. kobensis KC-6606]	[[0.00561161 0.00433657 0.99005182]]	bacteria
BrC=1C=C(C=C(O)C1O)CCC2=CC(Br)=C(O)C(O)=C2	CNP0153130	[--, Polysiphonia urceolata]	[[0.97017586 0.01590077 0.01392337]]	plants
O=CC(=C)CC(=C)COC(=O)C(O)(C)CC1OC2(OC(CC(=C2)C)C(C=CC3OC4(OC5C(O)C(=C)C(OC5CC4)C(O)CC(C)C6OC7(OCCCC7)CCC6C)CC3)C)C(O)CC1	CNP0164523	[--, Prorocentrum lima]	[[0.4302763 0.21655965 0.35316405]]	plants
O=C(OC(C=CCC)C(Cl)C(O)CC(O)C(O)C(O)C(C(Cl)=CC=CC=C(C=CC=CC(=O)OC1CC(C(=O)O)CCC1O)C)C)N	CNP0164989	[--, Frateuria sp. W-315]	[[0.02577536 0.02759495 0.94662969]]	bacteria
O=C(OC(C)C1OC(=O)CC2(O)OC3(OC(C(C)CCC(OC)C=4C=CC=C(O)C4)C(C)C(OC(=O)C1)C3)C(C)(C)CC2C)C	CNP0176148	[--, Gracilaria coronopifolia]	[[0.09551695 0.00989775 0.89458529]]	bacteria
OC(C)(C)CCCC(=CC=CC(=CC=CC(=CC=CC=C(C=CC=C(C=CC=C(C)CCC=C(C)C)C)C)C)C)C	CNP0180438	[--, Rhodopseudomonas acidophila str. 7050]	[[0.00942089 0.00138432 0.98919478]]	bacteria
OC(CC)C(OC1OC(C)C(O)CC1)C=C(C=C2C=CC3=NCCC4OC324)C	CNP0186528	[--, Saccharopolyspora sp. YL-0358M (FERM P-8862)]	[[0.09257717 0.06546664 0.84195619]]	bacteria
OC(C)(C)CCCC(=CCCC(=CC=CC(=CC=CC=C(C=CC=C(C=CC=C(C=CCC(OC)(C)C)C)C)C)C)C)C	CNP0211368	[--, Rhodobacter sphaeroides, Rhodopseudomonas spp.]	[[0.00284342 0.00105949 0.99609709]]	bacteria
O=C(O)CCCC=CCC=CCC=CC(O)C=CCCCCC	CNP0220963	[--, Lithothamnion corallioides]	[[0.1893498 0.78805001 0.02260019]]	fungi
O=C(O)CCCC=CCC=CCC(O)C=CC=CCCCCC	CNP0240331	[--, Lithothamnion corallioides]	[[0.06774014 0.89610434 0.03615551]]	fungi
O=C(N(C)C1C(O)C(OC2OC(CCC2N)C(N)C)C(N)CC1OC)CNC(=N)O	CNP0256168	[--, Saccharopolyspora hirsuta subsp. kobensis]	[[0.00572497 0.00631453 0.9879605 ]]	bacteria
OCC1OC(OC(C)(C)CCCC(=CC=CC(=CC=CC(=CC=CC=C(C=CC=C(C=CC=C(C)CCC=C(C)C)C)C)C)C)C)C(O)C(O)C1O	CNP0261641	[--, Rhodopseudomonas acidophila]	[[0.03108895 0.00558754 0.96332351]]	bacteria
O=C(O)CCCCC=CC=CC=CC=CCCCCC	CNP0265250	[--, Lithothamnion corallioides]	[[0.54303407 0.37075519 0.08621073]]	plants
O=C(O)C(O)(C)CC1OC2(OC(CC(=C2)C)C(C=CC(O)CCC(O)CCC3OC(C(=C)C(O)C3O)C(O)CC(C)C4OC5(OCCCC5)CCC4C)C)C(O)CC1	CNP0268320	[--, Prorocentrum belizeanum]	[[0.24193906 0.27377223 0.48428871]]	bacteria
O=C1C(=C)C23CC(C)(C)C(CCC2C)C3C1CC4C(=O)CC5C6CCC(C)C45CC6(C)C	CNP0281088	[--, Alertigorgia sp.]	[[0.86483363 0.12293784 0.01222853]]	plants
O=C(N(C)C1C(O)C(OC2OC(CCC2N)C(N)C)C(N)CC1OC)CN=CO	CNP0289653	[--, Saccharopolyspora hirsuta subsp. kobensis]	[[0.0075867 0.00580617 0.98660713]]	bacteria
BrC=1C=C2C=CC=3C4=C(OC(C1O)=C24)C(O)=C(O)C3CC5=CC(Br)=C(O)C(O)=C5	CNP0292099	[--, Polysiphonia urceolata]	[[0.82588192 0.15269866 0.02141942]]	plants
O(C)C(C)(C)CCCC(=CC=CC(=CC=CC(=CC=CC=C(C=CC=C(C)CCC=C(C)CCC=C(C)C)C)C)C)C	CNP0297212	[--, Rhodobacter capsulatus, Rhodobacter sphaeroides]	[[0.02321676 0.00182777 0.97495547]]	bacteria
O=C1OC(C=CC=CBr)CC(=CC(OC)CC2OC(O)(CC(OC3OC(C)C(OC)C(O)C3OC)C2C)C1C)C	CNP0324251	[--, Dolabella auricularia]	[[0.0138244 0.00592852 0.98024708]]	bacteria
OCC1OC(OC2OC3CC(N)C(OC3C(O)C2NC)OC4C(O)C(O)C(N)CC4N)C(O)C(O)C1O	CNP0325129	[--, Saccharopolyspora sp. AC-3440 (FERM P-6238), Saccharopolyspora hirusta ATCC 27875]	[[0.02401907 0.0132388 0.96274213]]	bacteria
O=C(O)COP(=O)(O)O	CNP0359504	[--, Rhodobacter capsulatus, Mus musculus, Escherichia coli]	[[0.02050511 0.00409674 0.97539815]]	bacteria
O=C(C=CC(=CC=CC(=CC=CC(=CC=CC=C(C=CC=C(C)CCC=C(C)CCC=C(C)C)C)C)C)C)C(O)(C)C	CNP0378133	[--, Rhodobacter capsulatus, Rhodobacter sphaeroides]	[[0.0455161 0.05219204 0.90229186]]	bacteria
O=C(O)CCCCCCCC=CC(O)C=CCCCCC	CNP0403326	[--, Lithothamnion corallioides]	[[0.03489674 0.9221199 0.04298336]]	fungi
O=C(O)C1NC(=O)C2NC(=O)C(NC(=O)C3NC(=O)C4NC(=O)C(NC(=O)C(NC)C5=CC=C(O)C(OC6=CC(O)=C(Cl)C4=C6)=C5)C(O)C7=CC=C(OC=8C=C3C=C(OC9=C(Cl)C=C(C=C9Cl)C2O)C8OC%10OC(CO)C(O)C(O)C%10NC(=O)CCCCCCCCCCC)C(Cl)=C7)C%11=CC=C(O)C(=C%11)C%12=C(OC%13OC(CO)C(O)C(O)C%13O)C=C(O)C=C%121	CNP0411213	[--, Kibdelosporangium aridum subsp. largum (SK&F AAD-609)]	[[0.02216145 0.0133869 0.96445165]]	bacteria
O(C)C(C)(C)CC=CC(=CC=CC(=CC=CC(=CC=CC=C(C=CC=C(C)CCC=C(C)CCCC(OC)(C)C)C)C)C)C	CNP0413222	[--, Rhodobacter sphaeroides]	[[0.00987778 0.0018489 0.98827332]]	bacteria
O=C1OC(C(=O)N2CCCC2C(=O)N(C)C(C(=O)NC(C(=O)NC(C(=O)N3CCCC13)CC=4C=CC=CC4)CC=5C=CC=CC5)C(C)CC)C(C)CC	CNP0424125	[--, Dolabella auricularia]	[[0.05933289 0.68805111 0.25261601]]	fungi
O=C1OC(C(=O)N2CCCC2C(=O)NC(C(=O)NC(C(=O)NC(C(=O)N3CCCC13)CC=4C=CC=CC4)CC=5C=CC=CC5)C(C)CC)C(C)CC	CNP0424188	[--, Dolabella auricularia]	[[0.16792441 0.67234971 0.15972588]]	fungi
O=C(N)C1=CC=C2OC3=CC(=O)C(=CC3=NC2=C1)NC	CNP0424204	[--, Saccharopolyspora sp.BE-39907B]	[[0.00997768 0.01017806 0.97984426]]	bacteria
O=C1NC(C(=O)C(C(=O)NC(C(=O)NC(CC)C(C(=O)OC(C(=O)NCC(=O)N(C)C(C(=O)NCC(=O)N(C)C(C(=O)C(N1CC2=CC=C(OC)C=C2)C)C(C)C)C(C)CC)C(C)C)C)C)(C)C)C	CNP0424663	[--, Dolabella auricularia]	[[0.01890516 0.02415282 0.95694202]]	bacteria
O=C(OC(C=CCC)CC(O)CC(O)C(O)C(O)C(C(Cl)=CC=CC=C(C=CC=CC(=O)OC1CC(C(=O)O)CCC1O)C)C)N	CNP0425020	[--, Frateuria sp.]	[[0.02312062 0.03253918 0.9443402 ]]	bacteria
O=C(O)CCCCC=CCC=CC(O)C=CCCCCC	CNP0426090	[--, Lithothamnion corallioides]	[[0.11066368 0.75607763 0.13325868]]	fungi
O=C(O)C1CCCC1C2OC(=O)CC(O)C(C)CC(C)CC(C)CC(C)C(O)C(=CC=CC2)C	CNP0426116	[--, Saccharopolyspora erythrea]	[[0.00730895 0.02876466 0.96392639]]	bacteria
O=C(OC1C=CC2(C)C(OC(=O)C)C(OC(=O)C)C(OC(=O)C)C(=CC3OC(=O)C4(OC34C(OC(=O)C)C2C1(O)C)C)C)C	CNP0105804	[Briareum sp.]	[[0.9865742 0.00816945 0.00525635]]	plants
O=C(OC1C=CC(=CC2OC(=O)C3(OC23C(OC(=O)C)C4C(C)C(O)CC(OC(=O)C)C14C)C)C)C	CNP0114473	[Briareum excavatum]	[[0.99024886 0.00512114 0.00463 ]]	plants
O=C(OC1C(=CC2OC(=O)C3(OC23C(OC(=O)C)C4C(O)(C)C(OC(=O)C)C=CC4(C)C(O)C1O)C)C)C	CNP0148753	[Briareum sp.]	[[0.96577547 0.02739337 0.00683115]]	plants
O=C(OC1C(OC(=O)CCC)CC(=CC2OC(=O)C3(OC23C(OC(=O)C)C4C5(OC5C(O)C(OC(=O)C)C14C)C)C)C)C	CNP0158248	[Briareum sp.]	[[0.94789967 0.04622352 0.0058768 ]]	plants
O=C(OC1CC(=CC2OC(=O)C3(OC23C(OC(=O)C)C4C(C)C(O)CC(OC(=O)C)C4(C)C1OC(=O)C)C)C)C	CNP0162235	[Briareum excavatum]	[[0.99139593 0.00640924 0.00219483]]	plants
O=C(OC1CC(OC(=O)C)C2(C)C(OC(=O)C)C(OC(=O)CCC)CC(=CC3OC(=O)C4(OC34C(OC(=O)C)C2C1C)C)C)C	CNP0167778	[Briareum excavatum]	[[0.91991969 0.06831814 0.01176218]]	plants
O=C(OC1C(=CC2OC(=O)C3(OC23C(O)C4C(O)(C)C(O)CC(OC(=O)C)C4(C)C(OC(=O)C)C1)C)C)C	CNP0199189	[Briareum excavatum]	[[0.98862966 0.00674404 0.0046263 ]]	plants
O=C(OC1CC(=CC2OC(=O)C3(OC23C(OC(=O)C)C4C(C)C(OC(=O)C)CC(OC(=O)C)C4(C)C1OC(=O)C)C)C)C	CNP0203021	[Briareum excavatum]	[[0.98482896 0.01334738 0.00182367]]	plants
O=C(OC1C2OC2C3(C)C(O)C=CC(=CC4OC(=O)C(C)C4(O)C(OC(=O)C)C3C1C)CCl)C	CNP0209057	[Briareum excavatum]	[[0.84753955 0.13589511 0.01656535]]	plants
O=C(OC1CCC(=CC2OC(=O)C(C)C2(O)C(OC(=O)C)C3C(O)(C)C(O)CC(OC(=O)C)C13C)CCl)C	CNP0211628	[Briareum excavatum]	[[0.93802838 0.04803714 0.01393448]]	plants
O=C(OC1C(=CC2OC(=O)C3(OC23C(OC(=O)C)C4C(O)(C)C(O)C=CC4(C)C(OC(=O)C)C1O)C)C)C	CNP0223211	[Briareum sp.]	[[0.96801794 0.02713981 0.00484225]]	plants
O=C(OC1(C)CCC2C(C(=O)OC3(C)CCC(OC)C(O)(C)CC4OC3C2C41)C)C	CNP0238771	[Briareum polyanthes]	[[0.92405832 0.06277079 0.01317089]]	plants
O=C(OC1CC(=CC2OC(=O)C3(OC23C(OC(=O)C)C4C(C)C(OC(=O)CCC)CC(OC(=O)C)C4(C)C1OC(=O)C)C)C)C	CNP0239253	[Briareum excavatum]	[[0.95261535 0.04114161 0.00624305]]	plants
O=C(OC1C(=CC2OC(=O)C3(OC23C(OC(=O)C)C4C(C)C(O)CC(O)C4(C)C(OC(=O)C)C1OC(=O)CCC)C)C)C	CNP0245034	[Briareum excavatum]	[[0.94145963 0.03301426 0.02552612]]	plants
O=C(OC1CC(OC(=O)CCC)C(C)C2C(OC(=O)C)C34OC4(C(=O)OC3C=C(C)CC(OC(=O)CCC)C(OC(=O)C)C12C)C)C	CNP0261338	[Briareum excavatum]	[[0.92719001 0.06060099 0.012209 ]]	plants
O=C(OC1C2OC2C3(C)C(O)C=CC(=CC4OC(=O)C(C)C4(O)C(OC(=O)C)C3C1C)CO)C	CNP0285414	[Briareum excavatum]	[[0.81685706 0.17631967 0.00682328]]	plants
O=C(OC1(C)CCC2C(C(=O)OC3(C)CCC(OC)C(O)(C)CC4OC3C2C41)C)CCC	CNP0285709	[Briareum polyanthes]	[[0.77292886 0.14647609 0.08059505]]	plants
O=C(OC1C(C)CC2C(C)COC3(C)CCCC(=O)CC4OC3C2C41)C	CNP0288436	[Briareum polyanthes]	[[0.41968626 0.49883265 0.08148109]]	fungi
O=C(OC1C(C)CC2C(C)COC3(C)CCC(OC)C(C)CC4OC3C2C41)C	CNP0289153	[Briareum polyanthes]	[[0.63630721 0.25123353 0.11245926]]	plants
O=C(OC1C(C)CC2C(C)COC3(C)CCC(O)C(=CC4OC3C2C41)C)C	CNP0289966	[Briareum polyanthes]	[[0.31682676 0.65142334 0.0317499 ]]	fungi
O=C(OC1(C)CCC2C(C(=O)OC3(C)CCC=C(C)CC4OC3C2C41)C)CCC	CNP0294597	[Briareum polyanthes]	[[0.92905589 0.03420301 0.0367411 ]]	plants
O=C(OC1CC(=CC2OC(=O)C3(OC23C(OC(=O)C)C4C5(OC5C(OC(=O)C)C(OC(=O)C)C4(C)C1OC(=O)C)C)C)C)C	CNP0297261	[Briareum sp.]	[[9.89597619e-01 9.59642532e-03 8.05955665e-04]]	plants
O=C(OC1CC(O)C(C)C2C(OC(=O)C)C34OC4(C(=O)OC3C=C(C)CC(OC(=O)CCC)C(OC(=O)C)C12C)C)C	CNP0297673	[Briareum excavatum]	[[0.94395284 0.04241487 0.01363229]]	plants
O=C(OC1C(C)CC2C(C)COC3(C)CCC(OC)C(O)(C)CC4OC3C2C41)C	CNP0305635	[Briareum polyanthes]	[[0.59329835 0.33270825 0.07399341]]	plants
O=C(OC1C(=C)CC2OC3C4C(CCC(OC(=O)CCC)(C)C24)C(C(=O)OC3(C)CC1)C)C	CNP0305925	[Briareum polyanthes]	[[0.97349421 0.02237003 0.00413576]]	plants
O=C(OC1(C)CCC2C(C(=O)OC3(C)CCC(O)C(O)(C)CC4OC3C2C41)C)CCC	CNP0306331	[Briareum polyanthes]	[[0.67881813 0.23716361 0.08401826]]	plants
O=CCCC1(OCC(C)C2CC(C)C(OC(=O)C)C3C(OC1C23)CC(=O)C)C	CNP0321683	[Briareum polyanthes]	[[0.11197873 0.79030517 0.0977161 ]]	fungi
O=C(OC1C2C(O)(C)C(OC(=O)CCC)C3OC3C2(C)C(O)C=CC(=C)C(Cl)C4OC(=O)C(C)C41O)C	CNP0325729	[Briareum excavatum]	[[0.82966069 0.14567076 0.02466855]]	plants
O=C(OC1(C)CCC2C(C(=O)OC3(C)CCC=C(C)CC4OC3C2C41)C)C	CNP0332402	[Briareum polyanthes]	[[0.98533045 0.01063243 0.00403713]]	plants
O=C(OC1(C)CCC2C(C(=O)OC3(C)CCC(O)C(=C)CC4OC3C2C41)C)C	CNP0337326	[Briareum polyanthes]	[[0.97526204 0.02286295 0.00187501]]	plants
O=C(OC1CC(=CC2OC(=O)C3(OC23C(OC(=O)C)C4C5(OC5C(O)C(OC(=O)C)C4(C)C1OC(=O)C)C)C)C)C	CNP0344935	[Briareum sp.]	[[0.98854548 0.00974344 0.00171108]]	plants
O=C(OC1C(=CC2OC(=O)C3(OC23C(OC(=O)C)C4C(C)C(O)CC(OC(=O)C)C4(C)C(OC(=O)C)C1O)C)C)C	CNP0359457	[Briareum excavatum]	[[0.98443563 0.00647211 0.00909226]]	plants
O=C(OC1CC(O)C(=CC2OC(=O)C3(OC23C(OC(=O)C)C4C(C)C(O)CC(OC(=O)C)C14C)C)C)C	CNP0366674	[Briareum excavatum]	[[0.99029585 0.00430824 0.00539591]]	plants
O=C(OC1C=CC2(C)C(OC(=O)C)CC(O)(OC(=O)CCCCCCC)C(=CC3OC(=O)C4(OC34C(OC(=O)C)C2C1(O)C)C)C)C	CNP0423728	[Briareum sp.]	[[0.65404007 0.33492825 0.01103168]]	plants
O=C(OC1CC=C(C)C2C(OC(=O)C)C34OC4(C(=O)OC3C=C(C)C(OC(=O)CCC)C(OC(=O)CCC)C(OC(=O)C)C12C)C)C	CNP0424378	[Briareum sp.]	[[0.92256519 0.06602943 0.01140538]]	plants
O=C(OC1C(O)C=C(C)C2C(OC(=O)C)C34OC4(C(=O)OC3CC=C(C)C(OC(=O)CCC)C(OC(=O)C)C12C)C)C	CNP0424742	[Briareum sp.]	[[0.87705152 0.09377088 0.0291776 ]]	plants
O=C(OC1CC=C(C)C2C(OC(=O)C)C3(O)C(OC(=O)C3C)C=C(C)C(OC(=O)C(C)C)CC(OC(=O)C)C12C)C	CNP0424962	[Briareum stechei]	[[0.95467766 0.03401571 0.01130664]]	plants
O=C(OC1C=CC2(C)C(OC(=O)C)CC(O)C(=CC3OC(=O)C4(OC34C(OC(=O)C)C2C1(O)C)C)C)C	CNP0425903	[Briareum excavatum]	[[0.96194409 0.03258263 0.00547328]]	plants
O=C(OC1C=CC(=CC2OC(=O)C3(OC23C(OC(=O)C)C4C5(OC5CC(OC(=O)C)C14C)C)C)C)C	CNP0426286	[Briareum sp.]	[[0.99198364 0.00570134 0.00231502]]	plants
O=C(OC1C(=CCC2OC(=O)C3(OC23C(OC(=O)C)C4C(=CC(O)C(OC(=O)C)C4(C)C1OC(=O)C)C)C)C)C	CNP0426420	[Briareum sp.]	[[0.98855647 0.00584406 0.00559947]]	plants
O=C1OC(CCCCCCCCC=C)CC1CC(O[Si](C)(C)C)CO[Si](C)(C)C	CNP0080348	[Nectandra rubra]	[[0.4896311 0.21292735 0.29744155]]	plants
O=C1OC(CCCCCCCCC#C)CC1CC(O[Si](C)(C)C)CO[Si](C)(C)C	CNP0080358	[Nectandra rubra]	[[0.53698366 0.26377902 0.19923732]]	plants
O=C1OC(CCCCCCCCC#C)CC1CC(OC(C)C)COC(C)C	CNP0080361	[Nectandra rubra]	[[0.56526269 0.17651137 0.25822593]]	plants
O=C(OCC(OC(=O)C)CC1C(=O)OC(CCCCCCCCC#C)C1)C	CNP0080362	[Nectandra rubra]	[[0.68455923 0.18326515 0.13217562]]	plants
O=C1OC(CCCCCCCCC=C)CC1CC(OC)COC	CNP0080369	[Nectandra rubra]	[[0.50052777 0.34002839 0.15944384]]	plants
C#CCCCCCCCCC(O)CC(CO)CC(O)CO	CNP0080370	[Nectandra rubra]	[[0.49306736 0.37679724 0.1301354 ]]	plants
C=CCCCCCCCCCCC(C)CCC	CNP0080381	[Nectandra rubra]	[[0.11642568 0.02529949 0.85827483]]	bacteria
O(OCCCCCCCCCCOOC)C	CNP0080382	[Nectandra rubra]	[[0.78236061 0.14102282 0.07661657]]	plants
O=C(OC)CC1C(=O)OC(CCCCCCCCC=C)C1	CNP0080396	[Nectandra rubra]	[[0.30655667 0.60733806 0.08610527]]	fungi
O(OCCCCCCCCCOOC)C	CNP0080398	[Nectandra rubra]	[[0.8030324 0.1229294 0.0740382]]	plants
O=CCC1C(=O)OC(CCCCCCCCCC)C1	CNP0080414	[Nectandra rubra]	[[0.10990022 0.48546868 0.4046311 ]]	fungi
O=C1C(=CC2(OC)C(C)C(OC2(O)C1)C3=CC(OC)=C(OC)C(OC)=C3)CC=C	CNP0080477	[Nectandra sp.]	[[0.98196191 0.01420024 0.00383785]]	plants
O=C1C=C2OC(C=3C=CC=CC3)C(C)C2(C=C1OC)CC=C	CNP0080551	[Nectandra miranda]	[[0.9726656 0.02207769 0.00525671]]	plants
O=C(C1=CC=C(OC)C(OC)=C1)C(C)C(C)CC2=CC=C(OC)C(OC)=C2	CNP0108379	[Nectandra puberula]	[[0.97645561 0.01789887 0.00564553]]	plants
OC=1C(OC)=CC2=C(OC(C3=CC(OC)=C(OC)C(OC)=C3)=C2C)C1CC=C	CNP0110777	[Nectandra miranda]	[[0.99405798 0.0010524 0.00488962]]	plants
O=C(C1=CC=C2OCOC2=C1)C(C)C(C)CC3=CC=C(OC)C(OC)=C3	CNP0128970	[Nectandra puberula]	[[0.99677615 0.00171008 0.00151377]]	plants
O=C1OC(CCCCCCCCCC)CC1CC(O)CO	CNP0134980	[Nectandra rubra]	[[0.27434857 0.6416381 0.08401332]]	fungi
CCCCCCCCCCCCC(C)CCC	CNP0157313	[Nectandra rubra]	[[0.07680278 0.02078898 0.90240824]]	bacteria
O=C1OC(CCCCCCCCC=C)CC1CC(O)COC	CNP0158330	[Nectandra rubra]	[[0.51621183 0.34311652 0.14067165]]	plants
O=C1C=C2OC(C3=CC=C(OC)C(OC)=C3)C(C)C2(C=C1OC)CC=C	CNP0162645	[Nectandra sp.]	[[0.99217932 0.0054926 0.00232808]]	plants
O=C1C(=CC2(OC)C(C)C(OC2(OC)C1)C3=CC(OC)=C(OC)C(OC)=C3)CC=C	CNP0166297	[Nectandra sp.]	[[0.98125248 0.01633143 0.00241609]]	plants
O=C1C(OC)=CC2(CC=C)C(O)C1C(C3=CC=C(OC)C(OC)=C3)C2C	CNP0179445	[Nectandra grandiflora]	[[0.98142545 0.01679411 0.00178044]]	plants
O=C(OCC(OC(=O)C)CC1C(=O)OC(CCCCCCCCCC)C1)C	CNP0180118	[Nectandra rubra]	[[0.30349862 0.51309601 0.18340537]]	fungi
O=C1OC(CCCCCCCCCC)CC1CCO	CNP0197087	[Nectandra rubra]	[[0.20558081 0.25589563 0.53852356]]	bacteria
O=C1C=C2OC(C3=CC(OC)=C(OC)C(OC)=C3)C(C)C2(C=C1OC)CC=C	CNP0197140	[Nectandra sp., Aniba simulans, Aniba sp.]	[[0.98951077 0.00892588 0.00156335]]	plants
O=C1OC(CCCCCCCCCC)CC1CC(OC(C)C)COC(C)C	CNP0199049	[Nectandra rubra]	[[0.21601714 0.3917515 0.39223135]]	bacteria
O=C1OC(CCCCCCCCC#C)CC1CC(O)CO	CNP0208055	[Nectandra rubra]	[[0.48351832 0.44331205 0.07316963]]	plants
O(C=1C=C(C=CC)C=C2C1OC(C3=CC(OC)=C(OC)C(OC)=C3)C2C)C	CNP0219898	[Nectandra miranda]	[[0.99761178 0.00119938 0.00118884]]	plants
O=C1OC(CCCCCCCCC=C)CC1CC(OC(C)C)COC(C)C	CNP0228192	[Nectandra rubra]	[[0.46731872 0.13813126 0.39455002]]	plants
O=C1C2C(O)C(=CC1(OC)C(C)C2C3=CC(OC)=C(OC)C(OC)=C3)CC=C	CNP0238930	[Nectandra sp.]	[[0.98792326 0.01032461 0.00175213]]	plants
O=C(C1=CC=C2OCOC2=C1)C(C)C(C)CC3=CC=C(O)C(OC)=C3	CNP0269458	[Nectandra puberula]	[[0.99712974 0.00134241 0.00152786]]	plants
OC(C1=CC=C(OC)C(OC)=C1)C(C)C(C)CC2=CC=C(OC)C(OC)=C2	CNP0283255	[Nectandra puberula]	[[0.98574283 0.01173618 0.00252099]]	plants
O=C(O)CC1C(=O)OC(CCCCCCCCC=C)C1	CNP0294332	[Nectandra rubra]	[[0.11154076 0.73172613 0.1567331 ]]	fungi
O=C(OC)C=C(C)CCC=C(C)CCC=C(C)CCC=C(C(=O)OC)C	CNP0296304	[Nectandra puberula]	[[0.96294028 0.03197764 0.00508208]]	plants
O=C(OCC(OC(=O)C)CC1C(=O)OC(CCCCCCCCC=C)C1)C	CNP0305250	[Nectandra rubra]	[[0.77913274 0.15114976 0.0697175 ]]	plants
O=C1C(=CC2(OC)C(=O)C1C(C3=CC(OC)=C(OC)C(OC)=C3)C2C)CC=C	CNP0307126	[Nectandra sp.]	[[9.94798394e-01 4.34478770e-03 8.56818100e-04]]	plants
O=C(C1=CC=C2OCOC2=C1)C(C)C(C)CC3=CC=C4OCOC4=C3	CNP0308713	[Nectandra puberula]	[[0.9911026 0.00292745 0.00596996]]	plants
O=C1OC(CCCCCCCCC=C)CC1CC(O)CO	CNP0351006	[Nectandra rubra]	[[0.72320733 0.21407753 0.06271515]]	plants
OCC(O)CC(CO)CC(O)CCCCCCCCC=C	CNP0383956	[Nectandra rubra]	[[0.58466309 0.36049693 0.05483997]]	plants
OC=1C=C2OC(C3=CC(OC)=C(OC)C(OC)=C3)CC2=CC1CC=C	CNP0403416	[Nectandra miranda]	[[9.98258182e-01 9.54213526e-04 7.87604083e-04]]	plants
O=C(OC1C(OC(=O)C)C23C(=CC(OC(=O)C)CC2C(C)(CCC(=C)C=C)C1C)C(OC(=O)C)OC3OC(=O)C)C=CC=CCCCCC	CNP0080339	[Casearia rupestris]	[[0.89212174 0.09984392 0.00803433]]	plants
O=C(OC1C(OC(=O)C)C23C(=CC(O)CC2C(C)(CCC(=C)C=C)C1C)C(OC(=O)C)OC3OC(=O)C)C=CC=CCCCCC	CNP0085359	[Casearia rupestris]	[[0.82276395 0.17121528 0.00602077]]	plants
O=C(OC1C(O)C23C(=CC(O)CC2C(C)(CCC(=C)C=C)C1C)C(OC(=O)C)OC3OC(=O)C)C=CC=CCCCCC	CNP0085361	[Casearia rupestris]	[[0.89193324 0.10163017 0.00643659]]	plants
O=C(OC1C(O)C(C)C(C)(CCC(=C)C=C)C2CC(O)C=C3C(OC(=O)C)OC(OC(=O)C)C312)C=CC=CCCCCC	CNP0085362	[Casearia rupestris]	[[0.91414713 0.08061525 0.00523762]]	plants
O=C(OC1C=C2C(OC(=O)C)OC(OC(=O)C)C23C(O)CC(C)C(C)(CC=C(C=C)C)C3C1)C=CC=CCCCCC	CNP0105919	[Casearia arguta]	[[0.95633321 0.02888511 0.01478168]]	plants
O=C(OC1OC(OC(=O)C)C23C1=CC(O)CC2C(C)(CC=C(C=C)C)C(C)C(OC(=O)CCC)C3)C	CNP0107514	[Casearia sylvestris]	[[0.99375271 0.00354402 0.00270327]]	plants
O=C(OC1C(OC(=O)C)C(C)C(C)(CCC(=C)C=C)C2CC(OC(=O)C)C=C3C(OC(=O)C)OC(OC(=O)C)C312)C=CC=CCCCCC	CNP0131017	[Casearia rupestris]	[[0.89939019 0.09556166 0.00504815]]	plants
O=C(OC1C=C2C(OC(=O)C)OC(OC(=O)C)C23C(O)CC(C)C(C)(CC=C(C=C)C)C3C1)C=4C=CC=CC4	CNP0162442	[Casearia obliqua]	[[0.99714871 0.00104704 0.00180425]]	plants
O=C(OC1OC(OCC)C2=CC(O)CC3C(C)(CC=C(C=C)C)C(C)C(OC(=O)CCCCCCCCC)C(O)C213)C	CNP0182141	[Casearia sylvestris]	[[0.90919123 0.07823458 0.01257419]]	plants
O=C(OC1CC(C)C(C)(CC=C(C=C)C)C2CC(O)C=C3C(OC(=O)C)OC(OC(=O)C)C312)C=CC=4C=CC=CC4	CNP0202389	[Casearia obliqua]	[[9.96766777e-01 8.54744984e-04 2.37847809e-03]]	plants
O=C(OC1OC(OC(=O)CCC)C2=CC(OC)CC3C21C(O)C(OC(=O)CCC)C(C)C3(C)CC=C(C=C)C)C	CNP0204749	[Casearia sylvestris]	[[0.97498832 0.01653256 0.00847912]]	plants
O=C(OC1OC(OCC)C2=CC(O)CC3C21C(O)C(OC(=O)CCC)C(C)C3(C)CC=C(C=C)C)C	CNP0223667	[Casearia sylvestris]	[[0.96974619 0.02041216 0.00984165]]	plants
O=C(OC1OC(OC(=O)C)C23C1=CC(OC)CC2C(C)(CC=C(C=C)C)C(C)C(OC(=O)CCC)C3O)C	CNP0246702	[Casearia sylvestris]	[[0.99043918 0.00483764 0.00472318]]	plants
O=C(OC1OC(OC(=O)CCC)C23C1=CC(O)CC2C(C)(CC=C(C=C)C)C(C)C(OC(=O)CCC)C3)C	CNP0246836	[Casearia sylvestris]	[[0.97850143 0.01283852 0.00866005]]	plants
O=C(OC1C=C2C(OC(=O)C)OC(OC(=O)C)C23C(O)C(O)C(C)C(C)(CC=C(C=C)C)C3C1)C=CC=CCCCCC	CNP0255791	[Casearia arguta]	[[0.91339768 0.07344151 0.01316081]]	plants
O=C(OC1C(O)C(C)C(C)(CC(OO)C(=C)C=C)C2CC(O)C=C3C(OC(=O)C)OC(OC(=O)C)C312)C=CC=CCCCCC	CNP0276118	[Casearia arguta]	[[0.9279578 0.06575942 0.00628279]]	plants
O=C(OC1C(O)C(C)C(C)(CC=C(C=C)C)C2CC(O)C=C3C(OC(=O)C)OC(OC(=O)C)C312)C=CC=CCCCCC	CNP0288411	[Casearia arguta]	[[0.89179341 0.10155641 0.00665018]]	plants
O=C(OC1OC(OC(=O)C)C23C1=CC(OC)CC2C(C)(CC=C(C=C)C)C(C)C(OC(=O)C)C3OC(=O)C)C	CNP0290297	[Casearia sylvestris]	[[0.98897621 0.00764297 0.00338082]]	plants
O=C1C=C(C)C2(C)CCC(C)C(C)(CCC(C)CCO)C2C1	CNP0302111	[Casearia sylvestris]	[[0.99448116 0.00383092 0.00168792]]	plants
O=C(OC1OC(OC(=O)CCC)C23C1=CC(OC)CC2C(C)(CC=C(C=C)C)C(C)C(OC(=O)CCC)C3OC(=O)C)C	CNP0303972	[Casearia sylvestris]	[[0.97506833 0.01617488 0.00875679]]	plants
O=C(OC1OC(OC(=O)C)C23C1=CC(O)CC3C(C)(CC=C(C=C)C)C(C)C(OC(=O)CCCCCCCCC)C2OC(=O)C)C	CNP0308172	[Casearia sylvestris]	[[0.94183666 0.05329044 0.0048729 ]]	plants
O=C(OC1OC(OC(=O)C)C23C1=CC(=O)CC2C(C)(CC=C(C=C)C)C(C)C(OC(=O)CCC)C3O)C	CNP0312183	[Casearia sylvestris]	[[0.983185 0.01192634 0.00488867]]	plants
O=C(OC1C(O)C23C(=CC(O)CC2C(C)(CCC(=C)C=C)C1C)C(OC)OC3OC(=O)C)C=CC=CCCCCC	CNP0316395	[Casearia rupestris]	[[0.77039771 0.21911516 0.01048713]]	plants
O=C(OC1C(O)C(C)C(C)(CC=C(C=C)C)C2CC(O)C=C3C(OC(=O)CCC)OC(OC(=O)CCC)C312)C	CNP0321101	[Casearia sylvestris]	[[0.97354412 0.0219513 0.00450458]]	plants
O=C(OC1C=C2C(OC(=O)C)OC(OC(=O)C)C23CC(O)C(C)C(C)(CC=C(C=C)C)C3C1)C=CC=CCCCCC	CNP0323776	[Casearia arguta]	[[0.89564662 0.08797065 0.01638274]]	plants
O=C(OC1OC(OC(=O)C)C23C1=CC(OC(=O)C)CC2C(C)(CC=C(C=C)C)C(C)C(OC(=O)CCC)C3O)C	CNP0349875	[Casearia sylvestris]	[[0.99042639 0.00547596 0.00409765]]	plants
O=C(OC1CC(C)C(C)(CC=C(C=C)C)C2CC(O)C=C3C(OC(=O)C)OC(OC(=O)C)C312)C=4C=CC=CC4	CNP0350748	[Casearia obliqua]	[[0.99657369 0.00199879 0.00142752]]	plants
O=C(OC1CC(C)C(C)(CC=C(C=C)C)C2CC(O)C=C3C(OC(=O)C)OC(OC(=O)C)C312)C=CC=CCCCCC	CNP0368737	[Casearia arguta]	[[0.96016896 0.03266202 0.00716901]]	plants
O=C(OC1OC(OC(=O)C)C23C1=CC(O)CC2C(C)(CC=C(C=C)C)C(C)C(OC(=O)CCC)C3OC(=O)C)C	CNP0384320	[Casearia sylvestris]	[[0.98743809 0.00981477 0.00274714]]	plants
O=C(OC1C=C2C(OC(=O)C)OC(OC(=O)C)C23C(O)C(O)C(C)C(C)(CC(OO)C(=C)C=C)C3C1)C=CC=CCCCCC	CNP0390138	[Casearia arguta]	[[0.92868919 0.06119239 0.01011842]]	plants
O=C(OC1C=C2C(OC(=O)C)OC(OC(=O)C)C23C(O)CC(C)C(C)(CC(OO)C(=C)C=C)C3C1)C=CC=CCCCCC	CNP0412718	[Casearia arguta]	[[0.97644079 0.01596264 0.00759657]]	plants
O=C(OC1OC=CC21C=C3C=C(C)CCC3C2(C)C)C	CNP0106574	[Dysidea chlorea]	[[0.71698427 0.26327691 0.01973881]]	plants
O=C(OC1OC=CC21CC3=CC(OO)(C)CCC3C2(C)C)C	CNP0110992	[Dysidea chlorea]	[[0.88798271 0.10627058 0.00574671]]	plants
O=C1OC(O)C=C1CCC2(C)C(C)C3OOC2(C=C3)C	CNP0113636	[Dysidea septosa]	[[0.76802651 0.20452118 0.02745231]]	plants
O1C=CC2=C1C3(C=CCC(C)C3(C)CC2)C	CNP0132705	[Dysidea herbacea]	[[0.93014186 0.05775261 0.01210554]]	plants
O=C(O)CN1C(=O)C=C2C1CC3C=C(C)CCC3C2(C)C	CNP0140937	[Dysidea robusta]	[[0.55897567 0.40260021 0.03842411]]	plants
O=C1C=C(OC)C(=O)C(=C1O)CC2(C)CCC3(C(=CCCC3C2C)C)C	CNP0160827	[Dysidea sp.]	[[0.44276575 0.54778814 0.0094461 ]]	fungi
O=C(OC1OC=CC21CC3=CC(=CC=C3C2(C)C)C)C	CNP0170117	[Dysidea chlorea]	[[0.49716336 0.42476436 0.07807229]]	plants
O=C1OC2(C(=C1)C)CCC3(OC23)C	CNP0186081	[Dysidea sp.]	[[0.86307284 0.13236301 0.00456414]]	plants
O=C(N(C)C(C(=O)N1CCCC1C2=NC=CS2)CC(C)C(Cl)Cl)CC(C)C(Cl)Cl	CNP0201481	[Dysidea sp.]	[[0.09685019 0.09032569 0.81282412]]	bacteria
O=C(NC(C(=O)N1CCCC1C2=NC=CS2)CC(C)C(Cl)Cl)CC(C)C(Cl)Cl	CNP0203240	[Dysidea sp.]	[[0.04830963 0.04693539 0.90475498]]	bacteria
O=C(OC1(C)CCCC(C)(C)C1CC(=O)C(=CCCC2=COC(Br)=C2)C)C	CNP0204162	[Dysidea sp.]	[[0.98472904 0.01234667 0.00292429]]	plants
BrC=1C=C(Br)C=2OC=3C(Br)=C(Br)C=C(O)C3OC2C1	CNP0244412	[Dysidea dendyi]	[[0.36495344 0.20148099 0.43356557]]	bacteria
O=C1OC(CC(=C)CCCC(O)CC(O)C)CC(=C)CC(O)CC(=CC(O)CCC1)C	CNP0254567	[Dysidea sp.]	[[0.27233022 0.53913549 0.18853429]]	fungi
OC1CC=2C=COC2C3C=C(C)C1(C)C(C)C3	CNP0255620	[Dysidea etheria]	[[0.42293289 0.53813416 0.03893295]]	fungi
O=C1OC2OC2C13CCC4(C)C(C)CC=CC34C	CNP0269900	[Dysidea septosa]	[[0.77367653 0.22175698 0.00456649]]	plants
O=C(N(C)C(C(=O)N1CCCC1C2=NC=CS2)CC(C)C(Cl)Cl)CC(C)C	CNP0274660	[Dysidea sp.]	[[0.08746254 0.13695132 0.77558614]]	bacteria
O=C(N(C)C(C(=O)N1CC(C)CC1C2=NC=CS2)CC(C)C(Cl)Cl)CC(C)C(Cl)Cl	CNP0279643	[Dysidea sp.]	[[0.10430832 0.10124722 0.79444446]]	bacteria
O=C(C=C(OC)CC(C)C(Cl)(Cl)Cl)N(C)C(C1=NC=CS1)CC(C)C(Cl)(Cl)Cl	CNP0286030	[Dysidea herbacea sp.1524, Dysidea sp.]	[[0.08293449 0.03995541 0.8771101 ]]	bacteria
O1C=CC(=C1)CCC=C(C)CCC=C(C)CCC=C(C)C	CNP0299568	[Dysidea amblia]	[[0.98898755 0.00206481 0.00894764]]	plants
O1C=CC(=C1)CCC=C(C)CCC2C(=C)CCCC2(C)C	CNP0306065	[Dysidea amblia]	[[9.98076819e-01 8.01953397e-04 1.12122740e-03]]	plants
O=C(C=C(OC)CC(C)C(Cl)(Cl)Cl)NC(C1=NC=CS1)CC(C)C(Cl)(Cl)Cl	CNP0317919	[Dysidea herbacea sp.1524, Dysidea sp.]	[[0.03548184 0.0357321 0.92878606]]	bacteria
O=C1OC(O)C=C1CCC2(C(=CC(O)CC2C)C)C	CNP0320500	[Dysidea septosa]	[[0.80016338 0.18857485 0.01126176]]	plants
O=C1CC=2C=COC2C3C=C(C)C1(C)C(C)C3	CNP0323485	[Dysidea etheria]	[[0.56812866 0.41049859 0.02137276]]	plants
BrC=1C=C(Br)C=2OC=3C=C(Br)C=C(O)C3OC2C1	CNP0323981	[Dysidea dendyi]	[[0.24660846 0.23038006 0.52301148]]	bacteria
O=C(NC(C(=O)N(C)C(C1=NC=CS1)CC(C)C(Cl)Cl)CC(C)C(Cl)Cl)CC	CNP0326036	[Dysidea sp.]	[[0.02025305 0.06205076 0.91769619]]	bacteria
OC1(C)CCCC(C)(C)C1CCC(=CCCC2=COC=C2)C	CNP0333398	[Dysidea amblia]	[[0.99598414 0.00158009 0.00243578]]	plants
O=C(N(C)C(C(=O)N1CCCC1C2=NC=CS2)C(C)CC)CC(C)C(Cl)Cl	CNP0359239	[Dysidea sp.]	[[0.11556323 0.09709221 0.78734456]]	bacteria
O=C(OC(C=C(C)CCC=C(C)C)CC=1OC=CC1)C	CNP0359850	[Dysidea fragilis]	[[0.93359752 0.04306651 0.02333596]]	plants
O=C(OC1CC=2C=COC2C3C=C(C)C1(C)C(C)C3)C	CNP0425781	[Dysidea etheria]	[[0.43596101 0.54683799 0.017201 ]]	fungi
O=C(N(C)C(C(=O)N1CCCC1C2=NC=CS2)CC(C)CCl)CC(C)C(Cl)Cl	CNP0426092	[Dysidea sp.]	[[0.09581746 0.10049021 0.80369233]]	bacteria
O=C1OC(OC)C=C1CCC=C(C)CCC2C(O)(C)CCCC2(C)C	CNP0426498	[Dysidea amblia]	[[0.9723002 0.02029733 0.00740247]]	plants
O=C1C(=CC(O)C(C(=CC=CC(C=CCC(C)C)C)C)C1O)CNCCS(=O)(=O)O	CNP0057121	[Phorbas sp.]	[[0.28325077 0.21551179 0.50123745]]	bacteria
O=C(OC1C(O)C(=CC2C3C(C(OC(=O)CCC)C(OC(=O)CCC)C3(C)C(OC(=O)CCC)CC2(C)C1OC(=O)CCC)C(C)C)C)CC	CNP0078016	[Phorbas sp.]	[[0.78009537 0.17222455 0.04768007]]	plants
O=C(OC1C(=CC2C3C(C(OC(=O)CCC)C(OC(=O)CCC)C3(C)C(OC(=O)CCC)CC2(C)C(OC(=O)CCC)C1O)C(C)C)C)C	CNP0078028	[Phorbas sp.]	[[0.73321247 0.22698809 0.03979944]]	plants
O=C(OC)C1(O)C(=O)C2=CCC3C(CCC4(C)C(CCC34)C(C=CC(C)C(C)C)C)C2(C)C1	CNP0078262	[Phorbas amaranthus]	[[0.05310185 0.9405301 0.00636805]]	fungi
O=C(OC1C(O)C(=CC2C3C(C(OC(=O)CCC)CC3(C)C(OC(=O)C)CC2(C)C1OC(=O)CCC)C(C)C)C)C	CNP0078402	[Phorbas sp.]	[[0.79745948 0.18623266 0.01630786]]	plants
O=C(OC1C(O)C(=CC2C3C(C(OC(=O)CCC)C(OC(=O)CC)C3(C)C(OC(=O)CCC)CC2(C)C1OC(=O)CCC)C(C)C)C)C	CNP0111306	[Phorbas sp.]	[[0.85675174 0.11973662 0.02351164]]	plants
O=C(OC1C(C(=CC=CC(C=CCC(C)C)C)C)C(O)C(=O)C2CS(=O)(=O)CCN(CC3=CC(O)C(C(=CC=CC(C=CCC(C)C)C)C)C(O)C3=O)C12)C	CNP0118475	[Phorbas sp.]	[[0.29099867 0.17015073 0.5388506 ]]	bacteria
O=C(OC)C1(O)C(=O)C2=CCC3C(CCC4(C)C(CCC34)C(C)CCC=C(C)C)C2(C)C1	CNP0139273	[Phorbas amaranthus]	[[0.75862217 0.23484664 0.00653119]]	plants
O=C(OC1C(=CC2C3C(C(OC(=O)CCC)CC3(C)C(OC(=O)C)CC2(C)C(OC(=O)CCC)C1O)C(C)C)C)C	CNP0145426	[Phorbas sp.]	[[0.68000086 0.3062167 0.01378244]]	plants
O=C1OC2(C)C(OC)C(OC(C)C2N1)OC3CC4(O)OC(C(C)C(OC)C=C(C)CC(OC(=O)C4C)C=CC#CC5CC5Cl)C3C	CNP0164577	[Phorbas sp.]	[[0.00913631 0.00946664 0.98139705]]	bacteria
O=C(OC1CC2(C)C(OC(=O)CCC)C(OC(=O)C)C(O)C(=CC2C3C(C(OC(=O)CCC)C(OC(=O)CCC)C13C)C(C)C)C)C	CNP0215426	[Phorbas sp.]	[[0.91558623 0.0693514 0.01506237]]	plants
O=C(OC1C(=CC2C3C(C(OC(=O)C)CC3(C)C(OC(=O)CCC)CC2(C)C(OC(=O)CCC)C1O)C(C)C)C)C	CNP0218847	[Phorbas sp.]	[[0.77255925 0.1990494 0.02839135]]	plants
O=C(OC1C(O)C(=CC2C3C(C(OC(=O)CCCC)C(OC(=O)CCC)C3(C)C(OC(=O)CCC)CC2(C)C1OC(=O)CCC)C(C)C)C)C	CNP0225053	[Phorbas sp.]	[[0.80705716 0.17242385 0.02051899]]	plants
O=C1OC(C=CC#CC2CC2Cl)CC(=CC(OC)C(C)C3OC(O)(CC(OC4OC(C)C(OC5OC(C)C(O)C(O)(C)C5O)C(O)(C)C4OC)C3C)C1C)C	CNP0233754	[Phorbas sp.]	[[0.05790184 0.02565852 0.91643964]]	bacteria
O=C(OC1C(O)C(=CC2C3C(C(OC(=O)CCC)CC3(C)C(OC(=O)CCC)CC2(C)C1OC(=O)CCC)C(C)C)C)C	CNP0234722	[Phorbas gukulensis]	[[0.72782287 0.24483673 0.0273404 ]]	plants
O=C(OC)C1(O)C(=O)C2=CCC3C(CCC4(C)C(CCC34)C(C)CCC(=C)C(C)C)C2(C)C1	CNP0247627	[Phorbas amaranthus]	[[0.16279946 0.83356737 0.00363317]]	fungi
O=C1C(=CC(O)C(C(=CC=CC(C=CCC(C)C)C)C)C1O)CN2CCS(=O)(=O)CC3C(=O)C(O)C(C(=CC=CC(C=CCC(C)C)C)C)C(O)C23	CNP0253126	[Phorbas sp.]	[[0.1413885 0.1688415 0.68977 ]]	bacteria
O=C(OC1C(O)C(=CC2C3C(C(OC(=O)CCC)C(OC(=O)CCC)C3(C)C(OC(=O)CC)CC2(C)C1OC(=O)CCC)C(C)C)C)C	CNP0264486	[Phorbas sp.]	[[0.87199896 0.10652265 0.0214784 ]]	plants
O=C(O)C1CCC(C(=CC=CC(C)CCC=C(C)C)C)CC1	CNP0290798	[Phorbas gukulensis]	[[0.29509608 0.46863553 0.23626839]]	fungi
O=C(OC)C1(O)C(=O)C2=CCC3C(CCC4(C)C(CCC34)C(C)CCCC(C)C)C2(C)C1	CNP0293957	[Phorbas amaranthus]	[[0.64699045 0.33961465 0.0133949 ]]	plants
O=C(OC1C(O)C(=CC2C3C(C(OC(=O)CCC)CC3(C)C(OC(=O)C(C)CC)CC2(C)C1OC(=O)CCC)C(C)C)C)C	CNP0359982	[Phorbas sp.]	[[0.61537039 0.3650081 0.01962151]]	plants
O=C(OC1C(O)C(=CC2C3C(C(OC(=O)CCC)C(OC(=O)CCC)C3(C)C(OC(=O)CCC)CC2(C)C1OC(=O)C)C(C)C)C)C	CNP0400761	[Phorbas sp.]	[[0.87885412 0.10126993 0.01987595]]	plants
O=C1OC(C=CC#CC2CC2Cl)CC(=CC(OC)C(C)C3OC(O)(CC(OC4OC(C)C(O)C(O)(C)C4OC5OC(C)C(O)C(O)(C)C5OC)C3C)C1C)C	CNP0412505	[Phorbas sp.]	[[0.08776245 0.02738007 0.88485747]]	bacteria
O=C1C(=CC(O)C(C(=CC=CC(C=CCCCC)C)C)C1O)C	CNP0424876	[Phorbas gukulensis]	[[0.11410385 0.83190235 0.0539938 ]]	fungi
O=C(OC1C(O)C(=CC2C3C(C(OC(=O)C(C)CC)C(OC(=O)CCC)C3(C)C(OC(=O)CCC)CC2(C)C1OC(=O)CCC)C(C)C)C)C	CNP0425116	[Phorbas gukulensis, Phorbas sp.]	[[0.8986483 0.08083928 0.02051243]]	plants
O=C(OC1C(O)C(=CC2C3C(C(OC(=O)C(C)C)C(OC(=O)CCC)C3(C)C(OC(=O)CCC)CC2(C)C1OC(=O)CCC)C(C)C)C)C	CNP0425749	[Phorbas gukulensis, Phorbas sp.]	[[0.87036904 0.11606106 0.0135699 ]]	plants
O=S(=O)(O)OC1CC2C(OS(=O)(=O)O)CC3C4CCC(C(C)CCC(C(=C)C)N5C=NC=C5C=6C=CC(O)=CC6)C4(C)CCC3C2(C)CC1OS(=O)(=O)O	CNP0425830	[Phorbas amaranthus]	[[0.79496274 0.11684908 0.08818818]]	plants
O=C(OC1C(O)C(=CC2C3C(C(OC(=O)C(C)C)C(OC(=O)C)C3(C)C(OC(=O)CCC)CC2(C)C1OC(=O)CCC)C(C)C)C)C	CNP0426549	[Phorbas gukulensis, Phorbas sp.]	[[0.85950407 0.12467873 0.0158172 ]]	plants
O=C(OC1C=C(C(=O)C(O)C1C(=CC=CC(C=CCCCC)C)C)COCC)C	CNP0426565	[Phorbas gukulensis]	[[0.04799238 0.92498107 0.02702655]]	fungi
O=S(=O)(O)OC1CC2=C3CCC(C(C)CCC4OC(CC5CC4(O)CC5(C)C)C(C)C6CCC7C8=C(CCC76C)C9(C)CC(O)C(O)C(C)C9C(OS(=O)(=O)O)C8)C3(C)CCC2C%10(C)CC(OS(=O)(=O)O)C(O)CC1%10	CNP0426678	[Phorbas amaranthus]	[[0.65118163 0.26834159 0.08047678]]	plants
O=S(=O)(O)OC1CC2=C(CCC3(C)C2CCC3C(C)C4OC(CCC(C)C5CCC6=C7CC(OS(=O)(=O)O)C8CC(O)C(OS(=O)(=O)O)CC8(C)C7CCC65C)C9(OC(C)(C)C(C4)C9)C)C%10(C)CC(OS(=O)(=O)O)C(O)CC1%10	CNP0426883	[Phorbas amaranthus]	[[0.64992182 0.29039176 0.05968642]]	plants
OC(C=CCC(N)(C)C1CC=C(C)CC1)(C)C	CNP0104455	[Theonella sp.]	[[0.95115618 0.02494562 0.0238982 ]]	plants
OC(C(=C)C)CCC(N)(C)C1CC=C(C)CC1	CNP0108276	[Theonella sp.]	[[0.8670389 0.10957989 0.02338121]]	plants
O=CNCC(O)C(=O)NC(C(=O)NC1C(=O)NC(C(=O)NC(C(=O)C(=O)NC(C2=NC(=CS2)C=CC(=O)NC(C(=O)NC1)CC3=CNC=4C=CC=CC43)COC)C(C)CC)C)C(C)CC	CNP0132620	[Theonella sp.]	[[0.01552052 0.00828481 0.97619467]]	bacteria
C#CC(O)CCCCCCCCCCCCC#CCCCCCCCCCCC(O)C#CC#CCO	CNP0147050	[Theonella sp.]	[[0.86940886 0.11641798 0.01417316]]	plants
O=C(O)C(NC(=O)C=CC=CC(O)C(O)CCCC(O)CC1OC2C(OCOC2C(OC)C1(C)C)NC(=O)C(O)C3(OC)OC(C)C(C(=C)C3)C)CCCNC(=N)N	CNP0160284	[Theonella swinhoei]	[[0.01485074 0.02212659 0.96302267]]	bacteria
C#CC(O)C=CCCCCCCCCCCC=CC(O)CCCCCCCCCC(O)C#CC#CCO	CNP0190528	[Theonella sp.]	[[0.83779066 0.15212113 0.0100882 ]]	plants
O=C(N)CC1C(=O)C(C(=O)N1C2OCC(O)C(O)C2OC3OCC(OC4OC(C)C(O)C4OC)C(O)C3O)=C(O)C=CC=CC=CC=CC=C(Cl)C	CNP0203239	[Theonella swinhoei]	[[0.01341721 0.05403044 0.93255235]]	bacteria
O=CC(N=C(O)C(N=C(O)C(NC(=O)C1=CC=C(O)C=C1)C(C)C)C(C)C)CCCNC(=N)N	CNP0220788	[Theonella aff. mirabilis, Theonella cf mirabilis]	[[0.02544715 0.08123701 0.89331584]]	bacteria
O=C1OC(C(C=C1)CC)C(C)CCC(O)CC(O)C=CC=CC=2C=CC=CC2	CNP0230539	[Theonella swinhoei]	[[0.03342965 0.02604269 0.94052766]]	bacteria
O=C(NC(C(=O)NC1C(=O)NC(C(=O)NCC(=O)NC(C(=O)NC(C(=O)NC(C(=O)N2CCCCC2C(=O)OC1C(C)C)C(OC)C3=CC=C(O)C=C3)C(O)C)C)COC)C(C)C(C(=O)N)C)C(=CC)NC(=O)C(NC(=O)CNC(=O)C(O)(C)C(O)C=CC(=CC(C)CC)C)C(O)C	CNP0240359	[Theonella swinhoei]	[[0.03139435 0.01780206 0.95080358]]	bacteria
O=C(N)CC1C(=O)C(C(=O)N1C2OCC(O)C(O)C2O)=C(O)C=CC=CC=CC=CC=C(Cl)C	CNP0242720	[Theonella swinhoei]	[[0.005149 0.37406878 0.62078223]]	bacteria
O=CNC1C(=O)N2CCCC2C(=O)NC(CCCNC(=N)N)C(O)C(=O)NC(C(=O)NC(C=CC(=O)NC1)CC3=CC=C(O)C=C3)CC=4C=CC=CC4	CNP0246125	[Theonella swinhoei]	[[0.01330208 0.01611637 0.97058155]]	bacteria
O=CNC(C(=O)N1CCCC1C(=O)NC2CCCN3C(=N)NC(=O)C32O)CNC(=O)C=CC(NC(=O)C(N)CC=4C=CC=CC4)CC5=CC=C(O)C=C5	CNP0263149	[Theonella swinhoei]	[[0.02600638 0.11676375 0.85722987]]	bacteria
O=C(C=CCCCCCCCCCCC=CC(O)C#C)CCCCCCCCCC(O)C#CC#CCO	CNP0264542	[Theonella sp.]	[[0.65527443 0.33876055 0.00596502]]	plants
C(C=C(C)C1CC=C(C)CC1)=CC(C)C	CNP0281402	[Theonella swinhoei]	[[0.98280051 0.00552892 0.01167057]]	plants
C#CC(O)C=CCCCCCCCCCCCCCCCCCCCCCC(O)C#CC#CCO	CNP0290186	[Theonella sp.]	[[0.85583455 0.13552184 0.0086436 ]]	plants
O=C(N)CC1C(=O)C(C(=O)N1C2OCC(O)C(O)C2OC3OCC(O)C(O)C3O)=C(O)C=CC=CC=CC=CC=C(Cl)C	CNP0319884	[Theonella swinhoei]	[[0.01197691 0.22570313 0.76231996]]	bacteria
O=CNC(C(=O)N1CCCC1C(=O)N)CNC(=O)C=CC(NC(=O)C(N)CC=2C=CC=CC2)CC3=CC=C(O)C=C3	CNP0336151	[Theonella swinhoei]	[[0.02785672 0.09697208 0.8751712 ]]	bacteria
O=C(N)CCC1C(=O)NC(C(=O)NC(C(=O)N(C)C(C(=O)OC(C)C(NC(=O)C(NC(=O)C(O)C(O)C(NC(=O)C(NC(=O)C(C)C(O)C(C)CC(C)CC)CN)C(O)(C)C)C(C)C(C(=O)N)C)C(=O)NC(C(=O)NC(C(=O)NC(C(=O)N1C)CC(C)C)CCCN)C(O)C)CC(C)C)CC(=O)N)C(OC)C(=O)N	CNP0366079	[Theonella swinhoei]	[[0.00273216 0.02003153 0.97723631]]	bacteria
O=C(N)NC(=O)CC1NC(=O)C(C)C2(O)NC(=O)CC2NC(=O)C(NC(=O)C(NC(=O)C(NC(=O)CN(C(=O)C(NC(=O)C(NC(=O)C(NC(=O)C(N(C(=O)C(N(C(=O)C(N(C(=O)C(N(C(=O)C(N(C(=O)C(NC(=O)COC)CC=3C=CC=CC3)C)C(C)C)C)CC(=O)N)C)C(C)CC)C)C(C)C)C)CC(C)C)CC(=O)N)C(OC(=O)C(N(C(=O)C(NC1=O)C)C)C(C)CC)C)CC(=O)N)C)CC(=O)N)C)C(C)CC	CNP0404098	[Theonella sp.]	[[0.00786916 0.12573113 0.8663997 ]]	bacteria
O=C(O)C1N=C(O)C(O)CN=C(O)C(N=C(O)C(N=C(O)C(N=C(O)C2N=C(O)C(N=C(O)CC(N=C(O)C(N=C(O)C(N=C(O)C(N=C(O)C(N=C(O)CCC1)CC3=CN(CN3C4OC(CO)C(O)C(O)C4O)C2)C(O)C)CO)CC=5C=CC=CC5)C(O)C=C(C=CC=6C=CC=CC6)C)CO)CC(=N)O)C(O)C(=N)O)C(C7=CC=C(Br)C=C7)C	CNP0424018	[Theonella swinhoei]	[[0.04981588 0.03988992 0.9102942 ]]	bacteria
O=C(O)C(NC(=O)NC1C(=O)NC(C(=O)NC(C(=O)N(C)C(C(=O)NC(C(=O)NCCCC1)CC=2C=CC=CC2)CC3=CNC=4C=C(Cl)C(O)=CC43)C(C)CC)C(C)CC)CC=5C=CC=CC5	CNP0424510	[Theonella sp.]	[[0.00856769 0.02748164 0.96395068]]	bacteria
O=CNC1C(=O)N2CCCC2C(=O)NC(C(=O)C(=O)NC(C(=O)NC(C=CC(=O)NC1)=CC3=CC=C(O)C=C3)CC=4C=CC=CC4)CCCNC(=N)N	CNP0424571	[Theonella swinhoei]	[[0.03130439 0.02103062 0.947665 ]]	bacteria
O=C(NC1C(=O)NC(C(=O)NC(C(=O)N(C)C(C(=O)NC(C(=O)NCCCC1)CC2=C(Br)NC=3C=CC(O)=CC32)C(C)CC)C(C)CC)C)NC(C(=O)O)C(C)CC	CNP0424711	[Theonella sp.]	[[0.01136095 0.08213515 0.9065039 ]]	bacteria
O=C1OC(C(C)C(O)CC(O)C(C)C(OC)CC2OC(C=CC2)CC(O)CC=C(C=CC(=O)OC(C(C)C(O)CC(O)C(C)C(OC)CC3OC(=CCC3)CC(O)CC=C(C=C1)C)C(C)C(O)C(C)CCC4OC(C)CC(OC)C4)C)C(C)C(O)C(C)CCC5OC(C)CC(O)C5	CNP0424796	[Theonella swinhoei]	[[0.03970883 0.00176887 0.9585223 ]]	bacteria
O=C(O)C1N=C(O)C(O)CN=C(O)C(N=C(O)C(N=C(O)C(N=C(O)C2N=C(O)C(N=C(O)CC(N=C(O)C(N=C(O)C(N=C(O)C(N=C(O)C(N=C(O)CC(O)C1)CC3=CN(CN3C4OC(CO)C(O)C(O)C4O)C2)C(O)C)CO)CC=5C=CC=CC5)C(O)C=C(C=CC=6C=CC=CC6)C)CO)CC(=N)O)C(O)C(=N)O)C(C7=CC=C(Br)C=C7)C	CNP0424821	[Theonella swinhoei]	[[0.04676623 0.03559585 0.91763793]]	bacteria
O=C1OC(C(C)C(O)CC(O)CC(OC)CC2OC(CC=C2)CC(O)CC=C(C=CC(=O)OC(C(C)C(O)CC(O)C(C)C(OC)CC3OC(CC=C3)CC(O)CC=C(C=C1)C)C(C)C(O)C(C)CCC4OC(C)CC(OC)C4)C)C(C)C(O)C(C)CCC5OC(C)CC(OC)C5	CNP0425298	[Theonella swinhoei]	[[0.0593008 0.00168699 0.93901221]]	bacteria
O=CNC(C(=O)NC1C(OC(=O)C(NC(=O)CNC(=O)C(NC(=O)C(NC(=O)C(NC(=O)C(CC(=O)C(N(C(=O)N(NC(=O)CC1O)C)C)C(C)CC)C(C)C(Cl)C)CCC(=O)N)C(O)C)CC=2C=CC=CC2)C(C)C)C)C(C)CC	CNP0425795	[Theonella swinhoei]	[[0.01188442 0.01476089 0.9733547 ]]	bacteria
O=C(NCCC1NC(=O)C2N(C(=O)C(NC(=O)C(NC(=O)C(NC(=O)C(NC(=O)C(NC1=O)C(C)C)CO)C(C)CC)CCCCNC(=N)N)C(C)C)CC(OS(=O)(=O)O)C2)C3=CC=C(O)C=C3	CNP0425939	[Theonella cupola]	[[0.03046362 0.02908988 0.9404465 ]]	bacteria
O=CNC1C(=O)N2CCCC2C(=O)NC(C(=O)C(=O)NC(C(=O)NC(C=CC(=O)NC1)CC3=CC=C(O)C=C3)C(C)C)CCCNC(=N)N	CNP0426057	[Theonella swinhoei]	[[0.02351116 0.00896034 0.9675285 ]]	bacteria
O=CC1C(C)(COC(=O)C)C(O)CCC21C(OC(=O)C34C(=O)C(=C)C(CCC32)C4)C(=O)C	CNP0085227	[Isodon eriocalyx]	[[9.93726618e-01 5.51483164e-03 7.58549873e-04]]	plants
O=C(OCC1(C)CCC(OC(=O)C)C23COC(O)(C(OC(=O)C)C12)C45C(=O)C(=C)C(CCC43)C5)C	CNP0085228	[Isodon eriocalyx]	[[9.95362173e-01 4.02347023e-03 6.14357149e-04]]	plants
O=C(OCC1(C)C(OC(=O)C)CCC23COC(O)(C(O)C12)C45C(=O)C(=C)C(C=CC43)C5)C	CNP0085231	[Isodon eriocalyx]	[[9.82610348e-01 1.64604318e-02 9.29220430e-04]]	plants
O=C(OCC1(C)C(OC(=O)C)CCC23COC(O)(C(O)C12)C45C(=O)C(=C)C(CC(O)C43)C5)C	CNP0085232	[Isodon eriocalyx]	[[9.97332887e-01 2.29541559e-03 3.71697148e-04]]	plants
O=C(OCC1(C)CCCC2(C)C1CC(=O)C34C(O)C(=C)C(CC3O)CC24)C	CNP0085233	[Isodon eriocalyx]	[[9.96125100e-01 3.77413422e-03 1.00765470e-04]]	plants
O=C(OC1CC2C(=O)CCC3(OC(=O)C4(CC(=O)C5C(C)(C)C(OC(=O)C)CC(O)C5(C)C14)C2)C(=O)C67CC(O)C8C(C)(C)C(OC(=O)C)CC(O)C8(C)C7C(OC(=O)C)CC3C6)C	CNP0085323	[Isodon excisus]	[[0.92670005 0.06269028 0.01060967]]	plants
O=C(OC1CC2CC3(C(=O)C2(O)CCC4(O)C(=O)C56CC(O)C7C(C)(C)C(OC(=O)C)CC(OC(=O)C)C7(C)C6C(O)CC4C5)CC(O)C8C(C)(C)C(OC(=O)C)CC(O)C8(C)C13)C	CNP0085324	[Isodon excisus]	[[0.98321669 0.01110495 0.00567836]]	plants
O=C(OC1C2C(C)(C)CCCC32C(OC)OC1(O)C45C(O)C(=C)C(CC(O)C34)C5O)C	CNP0133320	[Isodon adenolomus]	[[9.88216798e-01 1.08821408e-02 9.01061512e-04]]	plants
O=C(OC1CC2C(=C)C(O)C3(C2O)C1C45CCCC(C)(C)C5C(O)C3(O)OC4OC)C	CNP0133321	[Isodon adenolomus]	[[9.93657920e-01 5.83004459e-03 5.12035413e-04]]	plants
O=C(OC1CCC(C)(C)C2C(O)C3(O)OC4OC5C6C(=C)C(=O)C53C(CC6)C412)C	CNP0133324	[Isodon adenolomus]	[[0.9856371 0.00941424 0.00494866]]	plants
O=C1C(COC)C2CCC3C14C2OC5OC4(O)C(O)C6C(C)(C)CCC(O)C536	CNP0133328	[Isodon adenolomus]	[[0.9698538 0.02399155 0.00615465]]	plants
O=C(OC1CCC(C)(C)C2C(O)C3(O)OCC12C4=CCC5C(=C)C(=O)C43C5O)C	CNP0133332	[Isodon adenolomus]	[[0.98833053 0.0103545 0.00131497]]	plants
O=C(OC1C2C(C)(C)CCCC32C4OC5C6C(=C)C(O)C5(C3C(O)C6)C1(O)O4)C	CNP0138350	[Isodon adenolomus]	[[9.85496955e-01 1.38241858e-02 6.78859020e-04]]	plants
O=C1C(=C)C2CC3OC(OC4CCC(C)(C)C5C(O)C6(O)OCC45C3C16C2)(C)C	CNP0147604	[Isodon adenolomus]	[[0.98707427 0.00994588 0.00297985]]	plants
O=C(OC1CCC(C)(C)C2C(O)C3(O)OC(=O)C12C4CCC5C(=C)C(O)C43C5O)C	CNP0149310	[Isodon adenolomus]	[[0.98392475 0.01338413 0.00269112]]	plants
O=C(OC1CC(C(=C)CO)CC2C(=O)C(O)C3C(C)(C)CCCC3(C)C12)C	CNP0154081	[Isodon eriocalyx]	[[9.74524091e-01 2.47392048e-02 7.36704201e-04]]	plants
O=C1C(COC)C2CC(O)C3C1(C2O)C4(O)OC(OC)C53CCCC(C)(C)C5C4O	CNP0154984	[Isodon adenolomus]	[[0.98957035 0.0080384 0.00239125]]	plants
O=C(OCC1(C)CCC(O)C2(C)C3CCC4C(=C)C(O)C3(C(=O)C(OC(=O)C)C12)C4)C	CNP0213666	[Isodon eriocalyx]	[[9.80489184e-01 1.86412449e-02 8.69571531e-04]]	plants
O=CC(=C)C1CCC2C(C(=O)C(O)C3C(C)(COC(=O)C)CCC(O)C23C)C1	CNP0217411	[Isodon eriocalyx]	[[0.9842888 0.01379212 0.00191908]]	plants
OC1CCC2(C)C(CCC34CC(CCC32)C(O)(C)C4)C1(C)C	CNP0218803	[Isodon eriocalyx]	[[0.99317734 0.00304044 0.00378221]]	plants
O=CC(=C)C1CCC2C(C(=O)C(O)C3C(C)(COC(=O)C)C(OC(=O)C)CCC23C)C1	CNP0227672	[Isodon eriocalyx]	[[9.87945853e-01 1.16489614e-02 4.05185502e-04]]	plants
O=CC(=C)C1CCC2C(C(=O)C(O)C3C(C)(COC(=O)C)C(O)CCC23C)C1	CNP0237200	[Isodon eriocalyx]	[[9.87732972e-01 1.19316106e-02 3.35417787e-04]]	plants
O=C(OC1CC2C(=O)CCC3(OC(=O)C4(CC(O)C5C(C)(C)C(OC(=O)C)CC(O)C5(C)C14)C2)C(=O)C67CC(=O)C8C(C)(C)C(OC(=O)C)CC(O)C8(C)C7C(OC(=O)C)CC3C6)C	CNP0244501	[Isodon excisus]	[[0.83295408 0.15154545 0.01550047]]	plants
O=C(OCC1(C)C(OC(=O)C)CC2OC(=O)C34C(=O)C(=C)C(CC5OC(O)C1C2(CO)C53)C4)C	CNP0275111	[Isodon eriocalyx]	[[0.99562349 0.00329773 0.00107879]]	plants
OC1CC2C(=C)C(O)C3(C2O)C1C45CCCC(C)(C)C5C(O)C3(O)OC4OC	CNP0282221	[Isodon adenolomus]	[[0.98179318 0.01659417 0.00161265]]	plants
OC1CC2C(=C)C(O)C34C2OC5OC4(O)C(O)C6C(C)(C)CCCC56C13	CNP0291559	[Isodon adenolomus]	[[0.96147688 0.03690422 0.0016189 ]]	plants
O=CC(=C)C1CC=2C(=O)C(O)C3C(C2CC1)(C)CCC(O)C3(C)C	CNP0298705	[Isodon eriocalyx]	[[0.94368594 0.05291691 0.00339715]]	plants
O=C(OC1CC2C3=C(OC4(C(=O)C56CC(O)C7C(C)(C)C(OC(=O)C)CC(O)C7(C)C6C(OC(=O)C)CC4C5)CC3)C8(CC(O)C9C(C)(C)C(OC(=O)C)CC(O)C9(C)C18)C2)C	CNP0342616	[Isodon excisus]	[[0.96949216 0.0157692 0.01473864]]	plants
O=C(OC1CC2C(=O)CCC3(OC(=O)C4(CC(O)C5C(C)(C)C(OC(=O)C)CC(O)C5(C)C14)C2)C(=O)C67CC(O)C8C(C)(C)C(OC(=O)C)CC(O)C8(C)C7C(OC(=O)C)CC3C6)C	CNP0406146	[Isodon excisus]	[[0.92656198 0.06015841 0.01327961]]	plants
O=C(O)CCCCCCCC(O)C=CC1OC1CC=CCC	CNP0106351	[Lyngbya majuscula]	[[0.28978112 0.2991799 0.41103898]]	bacteria
O=C1OCC(OC(=O)CC(OC(=O)C)C(NC(=O)CCC)C(C)CC)C2=NC(=CS2)C(=O)OC(CCCC(Cl)(Cl)C)C(C(=O)OC(C3=NC1=CS3)C(O)(C)C)C	CNP0109597	[Lyngbya majuscula]	[[0.01958229 0.02016838 0.96024932]]	bacteria
O=C1NC(C(=O)N2CCCC2C(=O)N3CCCC3C(=O)NCC(=O)NC(C4=NC(C(=O)NC(C5=NC(=CO5)C(=O)NC(C(=O)N6CCCC6C(=O)NC(C7=NC1=CO7)C(C)CC)CC=8C=CC=CC8)CC=9C=CC=CC9)=C(O4)C)C(C)C)C	CNP0154331	[Lyngbya majuscula]	[[0.04426502 0.02747749 0.92825749]]	bacteria
O=C1N2CCCC2C(O)=NC(C(O)=NC(C3=NC(=CS3)C(O)=NCC4=NC(=CS4)C(O)=NC1C(C)C)CCC(=N)O)CC(C)C	CNP0225684	[Lyngbya majuscula]	[[0.01812001 0.06823958 0.91364041]]	bacteria
O=C(O)CCC1NC(=O)C(=CC)NC(=O)C(NC(=O)C(NC(=O)C(NC(=O)C(NC(=O)C(=CC)C)C(C)C)CC2=CC=C(O)C=C2)C(OC(=O)C(NC1=O)CCCC3=CC=C(O)C=C3)C)C	CNP0244716	[Lyngbya confervoides, Oscillatoria sp.]	[[0.00921156 0.0064739 0.98431454]]	bacteria
O=C(NC(C=CCCCCCCCCC(=O)N(C=CCC=C)C)CSSCC(C=CCCCCCCCCC(=O)N(C=CCC=C)C)NC(=O)C)C	CNP0266055	[Lyngbya majuscula x Schizothrix sp.]	[[0.1234975 0.10598236 0.77052014]]	bacteria
O=C(O)CCC1NC(=O)C(=CC)NC(=O)C(NC(=O)C(NC(=O)C(NC(=O)C(NC(=O)C(=CC)C)C(C)C)CC2=CC=C(O)C=C2)C(OC(=O)C(NC1=O)C(C)CC)C)C	CNP0350663	[Lyngbya confervoides, Oscillatoria sp.]	[[0.0064956 0.01270123 0.98080316]]	bacteria
O=C1NC2C(=O)N(C(O)CC2)C(C(=O)N(C)C(C(=O)NC(C(=O)OC(C)C(NC(=O)C(NC(=O)CCCCC)CCS(=O)C)C(=O)NC1=CC)C(C)C)CC3=CC=C(O)C=C3)CC=4C=CC=CC4	CNP0379848	[Lyngbya majuscula x Schizothrix sp.]	[[0.00486627 0.01414227 0.98099146]]	bacteria
O=C(O)CCC1NC(=O)C(=CC)NC(=O)C(NC(=O)C(NC(=O)C(NC(=O)C(NC(=O)C(=CC)C)C(C)C)CC2=CC=C(O)C=C2)C(OC(=O)C(NC1=O)CCCCC3=CC=C(O)C=C3)C)C	CNP0414266	[Lyngbya confervoides, Oscillatoria sp.]	[[0.01971993 0.00904256 0.97123751]]	bacteria
C=CC(C)CCCCCCC1=CC=C(C2=[N+]1CCC2)C	CNP0423727	[Lyngbya gracilis]	[[0.52703621 0.11980748 0.35315631]]	plants
O=C1NC(CC(=O)NC(C(=O)NC(=CC)C(=O)N2CC(O)CC2C(=O)NC(C(=O)NC(C(=O)NC(C(=O)NC(C(=O)NC(C(=O)NC(C(=O)NC1)C(C)CC)C(C)CC)C(C)CC)C(C)CC)CC3=CC=C(O)C=C3)CCO)CO)CCCCC	CNP0424090	[Lyngbya confervoides]	[[0.02745741 0.02137978 0.95116281]]	bacteria
O=C1OC(CCCC)C(C(=O)NC(C(=O)OC(C(=O)N(C)C(C(=O)NCC1)CC=2C=CC=CC2)C(C)C)C(C)CC)(C)C	CNP0424355	[Lyngbya majuscula]	[[0.02027156 0.16568033 0.81404811]]	bacteria
O=C1NC(C(=O)NC(C(=O)N2CCCC2C(=O)NC(CC(O)CC(OC(=O)C(N(C(=O)C)C)CC3=CC=C(O)C=C3)C(O)CC(C)C)C(O)C(=O)NC(C(=O)NCC(=O)N4CCCC4C(=O)N5CCCC5C(=O)NC(C(=O)NC(C(=O)NC1=CC)CO)C(C)CC)CCC(=O)N)CCC=6C=CC=CC6)C(O)C	CNP0424431	[Lyngbya sp. 36.91]	[[0.01305225 0.02293165 0.9640161 ]]	bacteria
O=C1OCC(OC(=O)CC(OC(=O)C)C(NC(=O)CCC)C(C)CC)C2=NC(=CS2)C(=O)OC(CCCC(Cl)(Cl)C)C(C(=O)OC(C3=NC1=CS3)C(C)C)C	CNP0424470	[Lyngbya majuscula]	[[0.01525962 0.01547519 0.96926519]]	bacteria
O=C1OC(C(=O)N2CCCC2C(=O)N(C)C(C(=O)OC(CCCC)C(C(=O)NC(C(=O)N(C)C1C(C)CC)C(C)C)C)C(C)C)CC=3C=CC=CC3	CNP0424642	[Lyngbya majuscula]	[[0.01395237 0.01499124 0.97105639]]	bacteria
O=C1OC(C(=O)N2CCCC2C(=O)N(C)C(C(=O)OC(CCCC)C(C(=O)NC(C(=O)N(C)C1CC=3C=CC=CC3)C(C)C)C)C(C)C)C(C)C	CNP0424751	[Lyngbya majuscula]	[[0.00507018 0.01198023 0.98294959]]	bacteria
O=C1NC(C(=O)NC(C(=O)N2CCCC2C(=O)NC(CC(O)CC(OC(=O)C(N(C(=O)C)C)CC3=CC=C(O)C=C3)C(O)CC(C)C)C(O)C(=O)NC(C(=O)NCC(=O)N4CCCC4C(=O)N5CCCC5C(=O)NC(C(=O)NC(C(=O)NC1=CC)CO)C(C)CC)CCC(=O)N)CCC6=CC=C(OC)C=C6)C(O)C	CNP0424815	[Lyngbya sp. 36.91]	[[0.0210574 0.02657433 0.95236827]]	bacteria
O=C(OC)C=1N=C(SC1)C(OC(=O)C(C)C(OC(=O)C=2N=C(SC2)C(O)COC(=O)CC(OC(=O)C)C(NC(=O)CCC)C(C)CC)CCCC(Cl)(Cl)C)C(C)C	CNP0424868	[Lyngbya majuscula]	[[0.02304345 0.03161434 0.94534222]]	bacteria
O=C(C=C(OC)C)N(C)C(C(=O)N(C)C(C(=O)N(C)C(C(=O)N1CCCC1C2=NC=CS2)C(C)CC)C(C)CC)CC3=CC=C(O)C=C3	CNP0424891	[Lyngbya sp.]	[[0.05437438 0.03618995 0.90943566]]	bacteria
O=C1OC(C(=O)N(C)C(C(=O)NC(C(=O)N(C)C(C(=O)N(C)C(C(=O)NC(C(=O)NC(CCCC)C1C)C(C)C)CC=2C=CC=CC2)C(C)C)C(C)C)C(C)C)C	CNP0425290	[Lyngbya sp.]	[[0.00170421 0.02590541 0.97239039]]	bacteria
O=C1OC(CC)CCCC(O)C(C(=O)OC(C)C(C)CC=C(C(=O)CC(=O)N(C)CC(=O)N(C)C(C(=O)N(C)C(C(=O)N2CCCC2C(=O)N(C)C(C(=O)N3CCCC13)(C(C)C)C(C)CC)COC)C(C)C)C)C	CNP0425395	[Lyngbya majuscula]	[[0.01172875 0.02050293 0.96776832]]	bacteria
O=C1OC(C(=O)N(C)C(C(=O)NCC(=O)NC(CCC)C(C(=O)C(C(=O)N(C)C1C(C)C)C(C)C)C)CC2=CC=C(OC)C=C2)C(C)C	CNP0425425	[Lyngbya majuscula]	[[0.01620576 0.25369778 0.73009647]]	bacteria
O=C1OC(C(=O)NC(C(=O)N(C)C(C(=O)N(C)CC(=O)NC(C(=O)N(C)C(C(=O)OC(CC=C1C)C(C)C(O)CCCC)C)C(C)CC)CC=2C=CC=CC2)C)C(C)CC	CNP0425530	[Lyngbya sp.]	[[0.00375937 0.01430954 0.98193108]]	bacteria
O=C1OC(C(=O)N2CCCC2C(=O)N(C)C(C(=O)OC(CCCC)C(C(=O)NC(C(=O)N(C)C1CC=3C=CC=CC3)C(C)C)C)C(C)CC)C(C)C	CNP0425708	[Lyngbya majuscula]	[[0.0107332 0.02129572 0.96797108]]	bacteria
O=C1OC(C(=O)N(C)C(C(=O)NC(C(=O)N(C)C(C(=O)NC(CCCC)C1C)C)C(C)C)CC2=CC=C(OC)C=C2)C(C)CC	CNP0425831	[Lyngbya majuscula]	[[0.01603452 0.06059381 0.92337167]]	bacteria
O=C1OC(CCCC)C(C(=O)NC(C(=O)OC(C(=O)N(C)C(C(=O)NCC1)CC=2C=CC=CC2)C(C)C)C(C)C)(C)C	CNP0425958	[Lyngbya majuscula]	[[0.00682124 0.14534816 0.8478306 ]]	bacteria
O=C1OC(C)C(NC(=O)C(NC(=O)C2N(C(=O)C)CCC2)C(O)C)C(=O)NC(C(=O)NC3C(=O)N(C(O)CC3)C(C(=O)N(C)C(C(=O)NC1C(C)C)CC4=CC=C(O)C=C4)CC=5C=CC=CC5)C(C)CC	CNP0426703	[Lyngbya sp.]	[[0.00898793 0.0083483 0.98266376]]	bacteria
O=C1OCC(=C1)CCC2(C)C(C)CC(OC(=O)C)C3(COC(=O)C(=CC)C)C2CCCC3(O)CCl	CNP0085064	[Ajuga ciliata]	[[0.99460525 0.00209854 0.00329621]]	plants
O=C1OCC(=C1)CCC2(C)C(C)CC(O)C3(COC(=O)C(=CC)C)C2CCCC3(O)COC(=O)C	CNP0085066	[Ajuga ciliata]	[[9.97838649e-01 1.60468766e-03 5.56662964e-04]]	plants
O=C1OCC(=C1)C(O)CC2(C)C(C)CC(OC(=O)C)C3(COC(=O)C)C2C(OC(=O)C(=CC)C)CCC3(O)CCl	CNP0085067	[Ajuga ciliata]	[[0.982557 0.0127813 0.0046617]]	plants
O=C1OCC(=C1)C(OC(=O)C)CC2(C)C(C)CC(OC(=O)C)C3(COC(=O)C)C2C(OC(=O)C(=CC)C)CCC3(O)CCl	CNP0085068	[Ajuga ciliata]	[[0.99175195 0.00606032 0.00218773]]	plants
O=C1OCC(=C1)C(OC(=O)C(C)CC)CC2(C)C(C)CC(OC(=O)C)C3(COC(=O)C)C2C(OC(=O)C(=CC)C)CCC3(O)CCl	CNP0085069	[Ajuga ciliata]	[[0.98429244 0.01361801 0.00208955]]	plants
O=C1OCC(=C1)C(OC(=O)C(C)CC)CC2(C)C(C)CC(OC(=O)C)C3(COC(=O)C)C2C(OC(=O)C)CCC3(O)CCl	CNP0085070	[Ajuga ciliata]	[[0.97554841 0.0228901 0.00156149]]	plants
O=C1OCC(=C1)C(OC(=O)C(C)CC)CC2(C)C(C)CC(OC(=O)C)C3(COC(=O)C)C2C(OC(=O)C(C)CC)CCC3(O)CCl	CNP0085072	[Ajuga ciliata]	[[0.9538328 0.04332392 0.00284328]]	plants
O=C(OCC12C(OC(=O)C)CC(C)C(C)(C3OC4OC(O)CC4C3)C2CCC(OC(=O)C(C)C)C51OC5)C	CNP0085171	[Ajuga bracteosa]	[[0.99021215 0.00566271 0.00412513]]	plants
O=C(OCC12C(OC(=O)C)CC(C)C(C)(C3OC4OCCC4C3)C2CCC(OC(=O)C(C)CC)C51OC5)C	CNP0085172	[Ajuga bracteosa]	[[0.97674258 0.01963937 0.00361805]]	plants
O=C1OCC(=C1)C(OC(=O)C)CC2(C)C(C)CC(OC(=O)C)C3(COC(=O)C)C2C(OC(=O)C(C)CC)CCC3(O)CCl	CNP0103469	[Ajuga ciliata]	[[0.97453941 0.02173417 0.00372642]]	plants
O=C1OCC(=C1)C2OC3CCC(O)(CCl)C4(COC(=O)C)C(OC(=O)C)CC(C)C(C)(C2)C34	CNP0133537	[Ajuga ciliata]	[[0.99209529 0.00478683 0.00311788]]	plants
O=C1OCC(=C1)C(OC(=O)C(=CC)C)CC2(C)C(C)CC(OC(=O)C)C3(COC(=O)C)C2C(OC(=O)C(=CC)C)CCC3(O)CCl	CNP0155092	[Ajuga ciliata]	[[0.98941078 0.00911488 0.00147433]]	plants
O=C1OCC(=C1)C(OC(=O)C(=CC)C)CC2(C)C(C)CC(OC(=O)C)C3(COC(=O)C)C2CCCC43OC4	CNP0159834	[Ajuga ciliata]	[[9.99073444e-01 3.60282867e-04 5.66272923e-04]]	plants
O=C(OCC12C(OC(=O)C)CC(C)C(C)(C3OC4OCCC4C3)C2CCC(OC(=O)C)C51OC5)C	CNP0187609	[Ajuga bracteosa]	[[0.99461033 0.00337427 0.0020154 ]]	plants
O=C(OCC12C(OC(=O)C)CC(C)C(C)(C3OC4OC(O)CC4C3)C2CCC(OC(=O)C(C)CC)C51OC5)C	CNP0205996	[Ajuga bracteosa]	[[0.99323461 0.00310135 0.00366404]]	plants
O=C1OCC(=C1)C(OC(=O)C(=CC)C)CC2(C)C(C)CC(OC(=O)C)C3(COC(=O)C)C2C(OC(=O)C(=CC)C)CCC43OC4	CNP0209903	[Ajuga ciliata]	[[9.94908536e-01 4.51112250e-03 5.80341772e-04]]	plants
O=C(OCC12C(OC(=O)C)CC(C)C(C)(C3OC4OC(O)CC4C3)C2CC(O)C(OC(=O)C(C)CC)C51OC5)C	CNP0223657	[Ajuga bracteosa]	[[0.99470958 0.00152421 0.00376621]]	plants
O=C1OCC(=C1)C(OC(=O)C(=CC)C)CC2(C)C(C)CC(OC(=O)C)C3(COC(=O)C)C2C(OC(=O)C)CCC43OC4	CNP0239821	[Ajuga ciliata]	[[9.96281990e-01 3.36223289e-03 3.55777045e-04]]	plants
O=C1OCC(=C1)C(OC(=O)C(C)CC)CC2(C)C(C)CC(OC(=O)C)C3(COC(=O)C)C2C(OC(=O)C(C)CC)CCC43OC4	CNP0248784	[Ajuga ciliata]	[[0.97960741 0.01914007 0.00125252]]	plants
O=C1OCC(=C1)C2OC3CCC(O)(CO)C4(COC(=O)C)C(OC(=O)C)CC(C)C(C)(C2)C34	CNP0249156	[Ajuga ciliata]	[[0.97268308 0.0246257 0.00269122]]	plants
O=C1OCC(=C1)C2OC3CCC4(OC4)C5(COC(=O)C)C(OC(=O)C)CC(C)C(C)(C2)C35	CNP0286477	[Ajuga ciliata]	[[0.99546246 0.00282571 0.00171183]]	plants
O=C(OCC12C(OC(=O)C)CC(C)C(C)(C3OC4OCCC4C3)C2CCCC51OC5)C	CNP0291204	[Ajuga bracteosa]	[[0.99288138 0.00378396 0.00333466]]	plants
O=C(OCC12C(OC(=O)C)CC(C)C(C)(C3OC4OCCC4C3)C2CCC(OC(=O)C(C)C)C51OC5)C	CNP0303648	[Ajuga bracteosa]	[[0.97944279 0.01698506 0.00357215]]	plants
O=C1OCC(=C1)CCC2(C)C(C)CC(O)C3(CO)C2CCCC3(O)COC(=O)C(=CC)C	CNP0331839	[Ajuga ciliata]	[[9.97699724e-01 7.22192148e-04 1.57808429e-03]]	plants
O=C1OCC(=C1)C(O)CC2(C)C(C)CC(OC(=O)C)C3(COC(=O)C)C2C(OC(=O)C(C)CC)CCC43OC4	CNP0338237	[Ajuga ciliata]	[[0.96715208 0.02906388 0.00378405]]	plants
O=C(OCC12C(OC(=O)C)CC(C)C(C)(C3OC4OC=CC4C3)C2CCC(OC(=O)C(C)CC)C51OC5)C	CNP0365555	[Ajuga bracteosa]	[[0.98482469 0.00997734 0.00519798]]	plants
O=C(OC=1C=C(C=2OC(C)(CCC=C(C)CCC=C(C)CCC=C(C)C)CCC2C1OC=3C=C(C=4OC(C)(CCC=C(C)CCC=C(C)CCC=C(C)C)CCC4C3)C)C)C	CNP0080337	[Iryanthera grandis]	[[0.65413775 0.32609389 0.01976837]]	plants
O=C(O)CCCCCCCCCCCCCCCCCCCCC1=CC=C2OCOC2=C1	CNP0080338	[Iryanthera juruensis]	[[0.97773679 0.00846943 0.01379377]]	plants
O=C1OC=2C(=CC(O)=CC2CCC(C)CCCC(C)CCCC(C)CCCC(C)C)C1	CNP0080359	[Iryanthera grandis]	[[0.64410578 0.09583069 0.26006353]]	plants
O=C(OC=1C=C2C(OC(=O)C2)=C(C1)CCC=C(C)CCC=C(C)CCC=C(C)CCC=C(C)C)C	CNP0080366	[Iryanthera grandis]	[[0.7084401 0.26293504 0.02862486]]	plants
O=C(OC=1C=C(C=2OC(C)(CCC2C1)CCC(C)CCCC(C(=O)O)CCCC(C)C)C)C	CNP0080367	[Iryanthera grandis]	[[0.68508714 0.23878696 0.07612589]]	plants
O=C(O)C(=CCCC(=CCCC1(OC=2C(=CC(OC(=O)C)=CC2CC1)C)C)C)CCC=C(C)C	CNP0080389	[Iryanthera grandis]	[[0.51762656 0.47791309 0.00446035]]	plants
O=C(OC)C(=CCCC(=CCCC1(OC=2C(=CC(O)=CC2CC1)C)C)C)CCC=C(C)C	CNP0080409	[Iryanthera grandis]	[[0.31300048 0.68265911 0.00434041]]	fungi
O=C(OC=1C=C(C=2OC(C)(CCC=C(C)CCC=C(C)CCC=C(C)C)CCC2C1)C)C	CNP0080410	[Iryanthera grandis]	[[0.6672744 0.32567132 0.00705428]]	plants
O=C(OC=1C=C(OC(=O)C)C(=C(OC)C1)C(=O)CCC2=CC=C(OC)C=C2)C	CNP0080421	[Iryanthera laevis]	[[0.99073843 0.00564956 0.003612 ]]	plants
O=C(OC1=CC=C(C=C1)C2C3=CC(OC(=O)C)=CC=C3CC(C)C2C)C	CNP0080537	[Iryanthera grandis]	[[0.95439235 0.0259358 0.01967185]]	plants
OC=1C=C(OC)C(=CC1C)CCCC=2C=C3OCOC3=CC2O	CNP0109792	[Iryanthera laevis]	[[9.93596054e-01 5.81150419e-03 5.92441923e-04]]	plants
O=C(OC1=CC(OC)=CC(OC)=C1C(=O)CCC2=CC=C(OC)C=C2)C	CNP0138410	[Iryanthera laevis]	[[0.9909342 0.00694898 0.00211682]]	plants
OC=1C=C2OCOC2=CC1CCCC3=CC(=C(O)C(=C3O)C)C	CNP0138582	[Iryanthera laevis]	[[0.98424635 0.01260363 0.00315001]]	plants
OC=1C=C(C=2OC(C)(CCC=C(C)CCC=C(C)CCC=C(C)C)CCC2C1OC=3C=C(C=4OC(C)(CCC=C(C)CCC=C(C)CCC=C(C)C)CCC4C3)C)C	CNP0138925	[Iryanthera grandis]	[[0.68087502 0.3029476 0.01617739]]	plants
OC1=CC(OC)=CC=C1CCCC=2C=C3OCOC3=CC2OC	CNP0157575	[Iryanthera laevis]	[[9.99333567e-01 4.39802363e-04 2.26630867e-04]]	plants
O=C(O)CCCCCCCCCCCCCCC1=CC=C2OCOC2=C1	CNP0157974	[Iryanthera juruensis]	[[0.98745831 0.00152884 0.01101285]]	plants
OC1=CC=C(C(O)=C1)CCCC=2C=C3OCOC3=CC2OC	CNP0169612	[Iryanthera laevis]	[[9.99367229e-01 4.65611109e-04 1.67159463e-04]]	plants
OC1=CC=C(C(O)=C1C)CCCC=2C=C3OCOC3=CC2OC	CNP0196323	[Iryanthera polyneura]	[[9.97791805e-01 1.93273799e-03 2.75457122e-04]]	plants
O=C(O)C(=CCCC(=CCCC1(OC=2C(=CC(O)=CC2CC1)C)C)C)CCC=C(C)C	CNP0222221	[Iryanthera grandis]	[[0.22180804 0.77486976 0.0033222 ]]	fungi
OC=1C=C2OCOC2=CC1CCCC3=CC=C(OC)C=C3	CNP0301643	[Iryanthera coriacea]	[[9.98765659e-01 5.84053004e-04 6.50287556e-04]]	plants
O=C(O)CCCCCCCCCCCCCCCCC1=CC=C2OCOC2=C1	CNP0301956	[Iryanthera juruensis]	[[0.97325159 0.01124589 0.01550252]]	plants
OC1=CC=C(C(O)=C1)CCCC2=CC=C3OCOC3=C2	CNP0318495	[Iryanthera polyneura]	[[9.99675852e-01 1.96499271e-04 1.27648324e-04]]	plants
OC=1C=C(C=2OC(C)(CCC2C1OC=3C=C(C=4OC(C)(CCC4C3)CCCC(C)CCCC(C)CCCC(C)C)C)CCCC(C)CCCC(C)CCCC(C)C)C	CNP0373112	[Iryanthera grandis]	[[0.84228126 0.12614361 0.03157513]]	plants
O=C1OC(C)C(O)C1CCCCCCCCCCCCCCCCCCCC2=CC=C3OCOC3=C2	CNP0378880	[Iryanthera juruensis]	[[0.97695007 0.01083868 0.01221124]]	plants
OC=1C=C(OC)C(=CC1CCCC=2C=C3OCOC3=CC2O)C	CNP0404169	[Iryanthera laevis]	[[0.98462131 0.01407183 0.00130686]]	plants
O=C(O)CCCCCCCCCCCCCCCCCCC1=CC=C2OCOC2=C1	CNP0405133	[Iryanthera juruensis]	[[0.9706864 0.01353272 0.01578089]]	plants
O=C(OC1CC(=C)C2C(OC(=O)C)C3(O)C(OC(=O)C3C)C=C(C)CCC(OC(=O)C)C2(C)C1OC(=O)C)C	CNP0104020	[Junceella fragilis]	[[0.9836683 0.0144387 0.001893 ]]	plants
O=C(OC1CC(=C)C2C(OC(=O)C)C3(O)C(OC(=O)C3C)C=C(C)CCC(OC(=O)C(C)CC)C2(C)C1OC(=O)C)C	CNP0107412	[Junceella juncea]	[[0.95233361 0.04461515 0.00305124]]	plants
O=C(OC1C=CC(=C)C(Cl)C2OC(=O)C(C)C2(O)C(OC(=O)C)C3C(=C)CC(OC(=O)C)C(OC(=O)C)C13C)C	CNP0115088	[Junceella fragilis]	[[0.96307416 0.03017967 0.00674618]]	plants
O=C(OC1CCC(=CC2OC(=O)C(C)C2(O)C(OC(=O)C)C3C(=C)C(OC(=O)CC)CC(OC(=O)C)C13C)C)C	CNP0134646	[Junceella fragilis]	[[0.98977307 0.00553972 0.00468722]]	plants
O=C(OC1C(=CC2OC(=O)C(C)C2(O)C(OC(=O)C)C3C(=C)CCC(OC(=O)C)C3(C)C(OC(=O)C(C)CC)C1)C)C	CNP0170537	[Junceella juncea]	[[0.94739319 0.04901696 0.00358984]]	plants
O=C(OC1C(=CC2OC(=O)C(C)C2(O)C(OC(=O)C)C3C(=C)CCC(OC(=O)C)C3(C)C(OC(=O)C(C)C)C1)C)C	CNP0189561	[Junceella juncea]	[[0.97337507 0.02446906 0.00215587]]	plants
O=C(OC)C1=CC2OC(=O)C(C)C2(O)C(OC(=O)C)C3C(=C)CCC(OC(=O)C)C3(C)C(OC(=O)C)CC1OC(=O)C	CNP0209369	[Junceella fragilis]	[[0.98867375 0.00931051 0.00201574]]	plants
O=C(OC1CCC(=CC2OC(=O)C(C)C2(O)C(OC(=O)C)C3C(=C)CC(OC(=O)C(C)C)C(OC(=O)C)C13C)C)C	CNP0215055	[Junceella juncea]	[[0.9549296 0.04153928 0.00353112]]	plants
O=C(OC1CCC(=C)C(Cl)C2OC(=O)C(C)C2(O)C(OC(=O)C)C3C4(OC4)C(OC(=O)CC(C)C)CC(OC(=O)CC(C)C)C13C)C	CNP0238609	[Junceella juncea]	[[0.96861645 0.02981087 0.00157268]]	plants
O=C(OC1CCC(=C)C(Cl)C2OC(=O)C(C)C2(O)C(OC(=O)C)C3C4(OC4)C(OC(=O)CC(C)C)C(OC(=O)CC(C)C)C(OC(=O)C)C13C)C	CNP0244478	[Junceella juncea]	[[0.98409018 0.01230559 0.00360423]]	plants
O=C(OC1CCC2(OC2)C3C(OC(=O)C)C45OC(O)(C(=C)C(Cl)C5OC(=O)C4C)CC(OC(=O)CC)C13C)C	CNP0248411	[Junceella fragilis]	[[0.95819678 0.0275376 0.01426562]]	plants
O=C(OC1CCC2(OC2)C3C(OC(=O)C)C4(O)C(OC(=O)C4C)C(Cl)C(=C)C=CC(OC(=O)COC(=O)CC(C)C)C13C)C	CNP0297331	[Junceella fragilis]	[[0.95438605 0.03897851 0.00663544]]	plants
O=C(OCC=1C=CC(OC(=O)C)C2(C)C(OC(=O)C)C(OC(=O)CC(C)C)C(OC(=O)CC(C)C)C3(OC3)C2C(OC(=O)C)C4(O)C(OC(=O)C4C)C1)C	CNP0303383	[Junceella juncea]	[[0.95832191 0.03864335 0.00303474]]	plants
O=C(OC1CC(=C)C2C(OC(=O)C)C34OC(O)(C(=C)C(Cl)C4OC(=O)C3C)CC(OC(=O)C)C2(C)C1OC(=O)C)C	CNP0306199	[Junceella fragilis]	[[0.96895868 0.02755172 0.0034896 ]]	plants
O=C(OCC1=CC2OC(=O)C(C)C2(O)C(OC(=O)C)C3C(=C)CCC(OC(=O)C)C3(C)C(OC(=O)C)CC1OC(=O)C)C	CNP0368687	[Junceella fragilis]	[[0.98096914 0.01787933 0.00115154]]	plants
O=C(OCC=1C=CC(OC(=O)C)C2(C)C(OC(=O)CC(C)C)CC(OC(=O)CC(C)C)C3(OC3)C2C(OC(=O)C)C4(O)C(OC(=O)C4C)C1)C	CNP0399469	[Junceella juncea]	[[0.90029054 0.09316863 0.00654082]]	plants
O=C(OC1CC(=C)C2C(OC(=O)C)C3(O)C(OC(=O)C3C)C=C(C)C(OC(=O)C(C)CC)CC(OC(=O)C(C)C)C2(C)C1OC(=O)C)C	CNP0423850	[Junceella juncea]	[[0.90446387 0.09286764 0.0026685 ]]	plants
O=C(OC1CCC2(OC2)C3C(OC(=O)C)C4(O)C(OC(=O)C4C)C(Cl)C(=C)CCC(OC(=O)CCC)C13C)C	CNP0424267	[Junceella juncea]	[[0.91929405 0.06246002 0.01824593]]	plants
O=C1OC2C(=C1C)C(OC(=O)C)C3C(C)C(OC(=O)C)C(OC(=O)C(C)CC)C(OC(=O)C)C3(C)C(OC(=O)C)CC=C(C)C2Cl	CNP0424535	[Junceella juncea]	[[0.95663235 0.03600782 0.00735983]]	plants
O=C(OC1CCC(=C)C2C(OC(=O)C)C3(O)C(OC(=O)C3C)C(Cl)C(=C)C=CC(OC(=O)COC(=O)C(C)CC)C12C)C	CNP0424987	[Junceella fragilis]	[[0.74653037 0.2468301 0.00663953]]	plants
O=C(OC1CCC(=C)C(Cl)C2OC(=O)C(C)C2(O)C(OC(=O)C)C3C4(OC4)C(OC(=O)C)CC(OC(=O)C(C)CC)C13C)C	CNP0425117	[Junceella juncea]	[[0.95643792 0.0382042 0.00535787]]	plants
OCCC(O)COCCCCCCCCCCCCCCCCC	CNP0425377	[Junceella juncea]	[[0.83973791 0.05757399 0.10268809]]	plants
O=C(OC1CCC(=C)C(Cl)C2OC(=O)C(C)C2(O)C(OC(=O)C)C3C4(OC4)C(OC(=O)C)C(OC(=O)C(C)CC)C(OC(=O)C)C13C)C	CNP0425490	[Junceella juncea]	[[0.98166599 0.01409682 0.00423718]]	plants
O=C(OC1CCC2(OC2)C3C(OC(=O)C)C45OC(C(=C)C(Cl)C5OC(=O)C4C)CC(OC(=O)COC(=O)C(C)CC)C13C)C	CNP0426040	[Junceella fragilis]	[[0.891818 0.10360816 0.00457384]]	plants
O=C(OC1CC=CCC2OC(=O)C(C)C2(O)C(OC(=O)C)C3C4(OC4)C(OC(=O)C)C(OC(=O)C(C)CC)CC13C)C	CNP0426206	[Junceella juncea]	[[0.86056888 0.12758727 0.01184386]]	plants
OC1(C)CCC2OC2(C)CCC(C)(CCC3OC3(C)C)C4CC41	CNP0104647	[Nephthea elongata]	[[0.82718423 0.14813698 0.02467879]]	plants
O=C(OC1C=C(C)CCC(C)(CCC=C(C)C)C2CC2C(O)(C)C1)C	CNP0115108	[Nephthea elongata]	[[0.85415345 0.14384474 0.00200181]]	plants
O=C(OC(CCC(=CCCC(O)(C=CC1=CC(O)=C(C=C1O)C)C)C)C(O)(C)CCC=C(C)C)C	CNP0144727	[Nephthea chabrolii]	[[0.23743812 0.74200648 0.02055539]]	fungi
O=C(OC1CCC2(C)C(CCC3(O)C4CCC(C(C)CC(=O)C(=C)C(C)C)C4(C)CC(O)C32)C1C)C	CNP0150874	[Nephthea chabroli]	[[0.85552557 0.1424646 0.00200983]]	plants
OC1OC2CCC3(O)C=CCC(C)C3(C)C2C1C	CNP0186699	[Nephthea elongata]	[[0.55861011 0.41959614 0.02179375]]	plants
O=C1C=C(CCC1(C)CCCC(=O)C)C(O)(C)C	CNP0191296	[Nephthea chabrolii]	[[0.81613373 0.17337827 0.010488 ]]	plants
O=C1C=CC2(C(=C1)CCC3C2CC(OC(=O)C)C4(C)C3CC(OC(=O)C)C4C(O)(C)CCCC(C)C)C	CNP0232163	[Nephthea bayeri]	[[0.95338503 0.03518136 0.01143361]]	plants
O=C(C)CCC1C(=O)CC(C(=C)C)CCC1C	CNP0244740	[Nephthea chabrolii]	[[9.96765775e-01 9.01439996e-04 2.33278491e-03]]	plants
O1C2CC(C(=C)C)CCC(=CCCC(=CCCC12C)C)C	CNP0253959	[Nephthea brassica]	[[0.98989881 0.002943 0.00715819]]	plants
O1C2CCC(=C)C3CC3C(C)(CCC=C(C)C)CCC12C	CNP0258366	[Nephthea elongata]	[[0.92922761 0.06443596 0.00633643]]	plants
O=C(C(=C)C(C)C)CC(C)C1CCC2C3(O)CCC4C(C)C(O)CCC4(C)C3C(O)CC12C	CNP0258495	[Nephthea chabroli]	[[0.80973315 0.18762674 0.00264011]]	plants
OCC(=CCC(C)C1CCC2C3(O)CCC4C(C)C(O)CCC4(C)C3CCC12C)C(C)C	CNP0259011	[Nephthea chabroli]	[[0.8092002 0.18492166 0.00587813]]	plants
O=C(OC1C=C(C)CCC(C)(CC=CC(OO)(C)C)C2CC2C(O)(C)C1)C	CNP0264550	[Nephthea pacifica]	[[0.93327029 0.05953301 0.0071967 ]]	plants
O=C(OC(C(=C)C)CCC1(C)CCC(=CCCC(O)(C)C2CC21)C)C	CNP0279071	[Nephthea elongata]	[[0.9003127 0.0918312 0.00785609]]	plants
OC1CCC2(C)C(CCC3(O)C4CCC(C(C=CC(=C)C(C)C)C)C4(C)CC(O)C32)C1C	CNP0293094	[Nephthea chabroli]	[[0.30461523 0.69077016 0.0046146 ]]	fungi
O=C(C=CC(C)C1CCC2C3(O)CCC4C(C)C(O)CCC4(C)C3C(O)CC12C)C(C)C	CNP0297538	[Nephthea chabroli]	[[0.45792333 0.52927666 0.01280001]]	fungi
OC(C=CCC1(C)CCC2(OC2CCC(=C)C3CC31)C)(C)C	CNP0301220	[Nephthea elongata]	[[0.96926411 0.02568653 0.00504936]]	plants
O=C(OCC12CCC3C(O)(CCC4C(C)C(O)CCC43C)C2CCC1C(C)CC(=O)C(=C)C(C)C)C	CNP0302072	[Nephthea chabroli]	[[7.33748916e-01 2.65852579e-01 3.98504426e-04]]	plants
O=C(OC1C=C(C)CCC(C)(CCC(OO)C(=C)C)C2CC2C(O)(C)C1)C	CNP0302713	[Nephthea pacifica]	[[0.91824495 0.0751639 0.00659115]]	plants
OC1(C)CCC=C(C)CCC(C)(CCC2OC2(C)C)C3CC31	CNP0312179	[Nephthea elongata]	[[0.73403143 0.2451853 0.02078328]]	plants
OC1C=C2CCC3OC(O)C(O)(C)C3C2(C)C(C)C1	CNP0317507	[Nephthea elongata]	[[0.10513583 0.88992827 0.0049359 ]]	fungi
O=C(OCC(=CCC(C)C1CCC2C3(O)CCC4C(C)C(O)CCC4(C)C3C(O)CC12C)C(C)C)C	CNP0319123	[Nephthea chabroli]	[[0.72373103 0.27260874 0.00366023]]	plants
OC1C=C(C)CCC=C(C)CCC=C(C)CCC1C(O)(C)C	CNP0390821	[Nephthea brassica]	[[0.95641576 0.02219453 0.02138971]]	plants
O=C(OC(C(=C)C)CCC1(C)CCC2(OC2CCC(O)(C)C3CC31)C)C	CNP0406503	[Nephthea elongata]	[[0.95295272 0.04292467 0.00412261]]	plants
O=C1C=C2CCC3OC(O)C(C)C3C2(C)C(C)C1	CNP0426727	[Nephthea elongata]	[[0.58451178 0.40693324 0.00855498]]	plants
O=C(OC1C(C)CC2C1(O)C(O)C(O)(C)C(O)C3C4OC5(OC4(C(=C)C)C(OC(=O)CCC=6C=CC=CC6)C(C)C32O5)C)C	CNP0085304	[Trigonostemon heterophyllus]	[[0.97591215 0.01337877 0.01070908]]	plants
O=C(OC1C(C)C2(O)C(C(OC(=O)C)C1(OC(=O)C)C(=C)C)C(OC(=O)C)C3(OC4(C(OC(=O)C=5C=CC=CC5)C(OC(=O)C)(C)CC24)C3OC(=O)C)C)C=6C=CC=CC6	CNP0085306	[Trigonostemon heterophyllus]	[[0.99585737 0.00293633 0.0012063 ]]	plants
O=C(OC1C(C)C23OC4(OC(C3C(O)C(O)(C)C(O)C5(O)C(O)C(C)CC52)C1(O4)C(=C)C)C=6C=CC=CC6)C=7C=CC=CC7	CNP0085379	[Trigonostemon thyrsoideum]	[[0.98311314 0.00705386 0.009833 ]]	plants
O=C(OC1C(C)C23OC4(OC(C3C5OC5(C)C(O)C6(O)C(O)C(C)CC62)C1(O4)C(=C)C)C=7C=CC=CC7)C=8C=CC=CC8	CNP0085380	[Trigonostemon thyrsoideum]	[[0.98388032 0.00632058 0.0097991 ]]	plants
O=C(OC1(C(=C)C)C(O)C(C)C2(O)C(C1O)C(OC(=O)C)C(OC(=O)C=3C=CC=CC3)(C)C(OC(=O)C)C4(O)C(OC(=O)C)C(C)CC42)C=5C=CC=CC5	CNP0085387	[Trigonostemon howii]	[[0.97713809 0.01503769 0.00782422]]	plants
O=C(OC12C(OC(=O)C)C(C)CC1C34OC5(OC(C3C(OC(=O)C)C(O)(C)C2OC(=O)C)C(O5)(C(=C)C)C(OC(=O)C)C4C)C=6C=CC=CC6)C=7C=CC=CC7	CNP0085388	[Trigonostemon howii]	[[0.9944716 0.00276343 0.00276497]]	plants
O=C(OC12C(OC(=O)C)C(C)CC1C34OC5(OC(C3C)C(O)(C(=C)C)C(O5)C4C(OC(=O)C)C(O)(C)C2OC(=O)C)C=6C=CC=CC6)C=7C=CC=CC7	CNP0085390	[Trigonostemon howii]	[[0.98820683 0.00383663 0.00795654]]	plants
O=C(OC1(C)C(O)C2(OC(=O)C)C(OC(=O)C)C(C)CC2C34OC5(OC(C3C)C(O)(C(=C)C)C(O5)C4C1OC(=O)C)C=6C=CC=CC6)C=7C=CC=CC7	CNP0085391	[Trigonostemon howii]	[[0.9912433 0.00246614 0.00629057]]	plants
O=C(OC1C(C)C23OC4(OC(C3C5OC5(CO)C(O)C6(O)C(O)C(C)CC62)C1(O4)C(=C)C)C=7C=CC=CC7)C=8C=CC=CC8	CNP0088172	[Trigonostemon thyrsoideum]	[[0.99716728 0.0014886 0.00134412]]	plants
O=C(OC1C(O)(C)C(OC(=O)C)C2C3OC4(OC3(C(=C)C)C(OC(=O)C)C(C)C2(O4)C5CC(C)C(OC(=O)C)C15O)C=6C=CC=CC6)C=7C=CC=CC7	CNP0106747	[Trigonostemon heterophyllus]	[[0.99590255 0.00208706 0.00201039]]	plants
O=C(OC)CCC1(C2=CC(O)=C(C=C2CCC1C(=C)C)C)C	CNP0130947	[Trigonostemon heterophyllus]	[[0.91273072 0.07448035 0.01278893]]	plants
O=C(OC1(C)C(OC(=O)C)C2C3OC4(OC3(C(=C)C)C(O)C(C)C2(O4)C5CC(C)C(OC(=O)C)C5(O)C1OC(=O)C)C=6C=CC=CC6)C=7C=CC=CC7	CNP0135813	[Trigonostemon howii]	[[0.99170504 0.00412535 0.0041696 ]]	plants
O=C(OC1C(C)C2(O)C(C(OC(=O)C)C1(OC(=O)C)C(=C)C)C(OC(=O)C)C3(OC4(C(OC(=O)C)C(C)CC24)C3OC(=O)C=5C=CC=CC5)C)C=6C=CC=CC6	CNP0141056	[Trigonostemon heterophyllus]	[[0.99622076 0.0019435 0.00183574]]	plants
O=C(OC1C(C)C23OC4(OC(C3C5OC5(C)C(O)C6(O)C(=O)C(=CC62)C)C1(O4)C(=C)C)C=7C=CC=CC7)C=8C=CC=CC8	CNP0166538	[Trigonostemon howii, Trigonostemon thyrsoideum]	[[0.99342768 0.00235535 0.00421697]]	plants
O=C(OC1C2(OC31C(OC(=O)C)C(C)CC3C4(O)C(C)C(OC(=O)C)C(OC(=O)C=5C=CC=CC5)(C(=C)C)C(OC(=O)C)C4C2OC(=O)C)C)C=6C=CC=CC6	CNP0191264	[Trigonostemon heterophyllus]	[[0.98694811 0.008292 0.00475988]]	plants
O=C(OC1(C)C(O)C2C3OC4(OC(C(C)C2(O4)C5CC(C)C(OC(=O)C)C5(O)C1OC(=O)C)C3(O)C(=C)C)C=6C=CC=CC6)C=7C=CC=CC7	CNP0192518	[Trigonostemon howii]	[[0.98716994 0.007982 0.00484806]]	plants
O=C(C=C(C)C)C(O)C(=CCCC(O)(C)C1C(=O)C=C(C)CC1)C	CNP0210799	[Trigonostemon heterophyllus]	[[0.69086433 0.29910663 0.01002903]]	plants
O=C(OC1(C)C(OC(=O)C)C2C3OC4(OC(C(C)C2(O4)C5CC(C)C(OC(=O)C)C5(O)C1OC(=O)C)C3(O)C(=C)C)C=6C=CC=CC6)C=7C=CC=CC7	CNP0213906	[Trigonostemon howii]	[[0.98993926 0.00525172 0.00480902]]	plants
O=C(OC1C(C)C23OC4(OC(C3C5OC5(C)C(O)C6(O)C(=O)C(C)CC62)C1(O4)C(=C)C)C=7C=CC=CC7)C=8C=CC=CC8	CNP0217853	[Trigonostemon thyrsoideum, Trigonostemon heterophyllus]	[[0.97610899 0.00934884 0.01454217]]	plants
O=C(OC1(C)C(OC(=O)C)C2C3OC4(OC(C(C)C2(O4)C5CC(C)C(OC(=O)C)C5(O)C1OC(=O)C)C3(OC(=O)C)C(=C)C)C=6C=CC=CC6)C=7C=CC=CC7	CNP0276972	[Trigonostemon howii]	[[0.99424807 0.00351439 0.00223754]]	plants
OC1CCC(C)(C)C2CCC3=CC(C=C)(C)CCC3(O)C12C	CNP0280585	[Trigonostemon heterophyllus]	[[0.07571948 0.88963494 0.03464558]]	fungi
O=C(OC1C(C)C2(O)C(C(OC(=O)C)C1(OC(=O)C)C(=C)C)C(OC(=O)C)C3(OC4(C(OC(=O)C=5C=CC=CC5)C(C)CC24)C3OC(=O)C)C)C=6C=CC=CC6	CNP0298845	[Trigonostemon heterophyllus]	[[0.99607423 0.00227077 0.00165501]]	plants
O=C(OC1C(C)C23OC4(OC(C3C(OC(=O)C)C(O)(C)C(OC(=O)C=5C=CC=CC5)C6(O)C(OC(=O)C)C(C)CC62)C1(O4)C(=C)C)C)C=7C=CC=CC7	CNP0370550	[Trigonostemon howii]	[[0.99170898 0.00336297 0.00492805]]	plants
O=C(OC1(C(=C)C)C(OC(=O)C)C(C)C2(O)C(C1OC(=O)C)C(OC(=O)C)C3(OC4(C(O)C(C)CC24)C3O)C)C=5C=CC=CC5	CNP0398492	[Trigonostemon thyrsoideum]	[[0.98138676 0.00633505 0.01227819]]	plants
O=C(OC1C(O)(C)C(OC(=O)C)C2C(OC(=O)C)C(OC(=O)C=3C=CC=CC3)(C(=C)C)C(O)C(C)C2(O)C4CC(C)C(OC(=O)C)C14O)C=5C=CC=CC5	CNP0411110	[Trigonostemon howii]	[[0.99065194 0.00594101 0.00340704]]	plants
O=C(O)C(=CC1=CC=C(OC)C(OC)=C1)C2=CC=C(C(=O)OC)C(O)=C2	CNP0080487	[Hortia oreadica]	[[0.78844388 0.12001376 0.09154236]]	plants
O=C(O)CCC1=CC=C(OC)C(=C1O)C(O)C(O)C(O)(C)C	CNP0080489	[Hortia brasiliana]	[[0.54317953 0.41927532 0.03754515]]	plants
O=C1OC(C2=COC=C2)C3(C(=C1)C4(OC5=CC(=O)C(C)(C)C(CC(=O)OC)C5(C4=CC3OC(=O)C)C)C)C	CNP0080499	[Hortia oreadica]	[[0.99481965 0.00379877 0.00138158]]	plants
O=C(O)CCC=1C=C(OC)C=2OC(C=CC2C1OC)(C)C	CNP0080548	[Hortia brasiliana]	[[0.9603948 0.03747666 0.00212854]]	plants
O=C(OC1CC(=O)OCC12C(CC(O)C3(C)C2CCC4(C)C(OC(=O)C5OC543)C6=COC=C6)C(O)(C)C)C	CNP0080558	[Hortia oreadica]	[[9.98610759e-01 4.59510206e-04 9.29730426e-04]]	plants
O=C(OC)CC1C2(C(OC(O)(C)C34C2=CCC4(C)C(OC(=O)C3O)C5=COC=C5)=CC(=O)C1(C)C)C	CNP0080565	[Hortia oreadica]	[[0.90984559 0.06628505 0.02386936]]	plants
O=C1OC(C2=COC=C2)C3(C(=C1)C4(OC5=CC(=O)C(C)(C)C(CC(=O)OC)C5(C)C4(O)CC3)C)C	CNP0080568	[Hortia oreadica]	[[0.99622409 0.00200585 0.00177006]]	plants
O=C1OC2=C(OC)C=3OC=CC3C(Cl)=C2C=C1	CNP0080667	[Hortia superba]	[[0.90383739 0.08145528 0.01470733]]	plants
O=C(OC)C(O)C1C(C(=O)C=C2OC3(C)C4(CCC5(C)C(OC(=O)C(O)C354)C6=COC=C6)C21C)(C)C	CNP0102375	[Hortia oreadica]	[[0.96469106 0.03021415 0.00509479]]	plants
O=C(OC1CC2(C)C(OC(=O)CC32C4(OC5=CC(=O)C(C)(C)C(C(O)C(=O)OC)C5(C)C143)C)C6=COC=C6)C	CNP0143442	[Hortia oreadica]	[[0.98184468 0.01688217 0.00127315]]	plants
O=C(O)CCC1=CC(OC)=C(OC)C=2C=CC(OC21)(C)C	CNP0173492	[Hortia brasiliana]	[[9.84841557e-01 1.42163048e-02 9.42138703e-04]]	plants
O=C1OC(C2=COC=C2)C3(C(=C1)C4(C(OC5=CC(=O)C(C)(C)C(CC(=O)OC)C54C)=C)CC3)C	CNP0173930	[Hortia oreadica]	[[0.96466714 0.03318354 0.00214932]]	plants
O=C1OC(C2=COC=C2)C3(C(=C1)C4(OC5=CC(=O)C(C)(C)C(CC(=O)OC)C5(C4=CC3O)C)C)C	CNP0176202	[Hortia oreadica]	[[0.9943067 0.00357332 0.00211998]]	plants
O=C(OC)CC1C(C(=O)C=C2OC3(C)C4(CCC5(C)C(OC(=O)C(O)C354)C6=COC=C6)C21C)(C)C	CNP0198345	[Hortia oreadica]	[[0.96580125 0.02722234 0.00697641]]	plants
O=C(OC)CCC=1C=C(OC)C=2OC(C=CC2C1OC)(C)C	CNP0207130	[Hortia brasiliana]	[[9.75799960e-01 2.37807653e-02 4.19274481e-04]]	plants
O=C(O)CCC1=CC=C2OC(C=CC2=C1OC)(C)C	CNP0224654	[Hortia oreadica]	[[0.93520584 0.06065287 0.00414129]]	plants
O=C1OC(C2=COC=C2)C3(C(=C1)C4(C(=CC(=O)C4(C)C(CC(=O)OC)C(C(=O)OC)(C)C)C)CC3)C	CNP0251897	[Hortia oreadica]	[[0.96508006 0.03104696 0.00387298]]	plants
O=C(O)CCC1=CC=C(OC)C2=C1OC(OC2C(O)C(O)(C)C)(C)C	CNP0271231	[Hortia brasiliana]	[[0.54334809 0.41677034 0.03988157]]	plants
O=C(OC)CC1C(C(=O)C=C2OC3(C)C4(C(O)CC5(C)C(OC(=O)C(O)C354)C6=COC=C6)C21C)(C)C	CNP0284668	[Hortia oreadica]	[[0.95737554 0.03507089 0.00755357]]	plants
O=C(O)CCC1=C(OC)C=C2OC(C=CC2=C1OC)(C)C	CNP0309253	[Hortia brasiliana]	[[0.94964037 0.04745705 0.00290258]]	plants
O=C(OC)CCC1=CC=C2OC(C=CC2=C1OC)(C)C	CNP0320787	[Hortia oreadica]	[[0.92491263 0.07381634 0.00127103]]	plants
O=C(OC)CCC1=C(OC)C=C2OC(C=CC2=C1OC)(C)C	CNP0389206	[Hortia oreadica]	[[0.95436699 0.0428897 0.00274331]]	plants
O=C(O)CCC1=CC=C(OC)C=2C=CC(OC21)(C)C	CNP0397584	[Hortia brasiliana]	[[0.97336785 0.02415048 0.00248166]]	plants
O=C1OC(C2=COC=C2)C3(C(=C1)C4(C(OC5=CC(=O)C(C)(C)C(CC(=O)OC)C54C)=C)CC3O)C	CNP0406105	[Hortia oreadica]	[[0.98462018 0.01284115 0.00253867]]	plants
O=C(O)C12C3=C(CCC2(C)C(CC1)C(C)CCC(O)(C)C(C)(C)C)C4(C)CCC(OC5OCC(O)C(OC6OCC(O)C(O)C6O)C5OC7OC(CO)C(O)C(O)C7O)C(C)(C)C4CC3	CNP0106661	[Erylus goffrilleri]	[[0.83879125 0.15750171 0.00370704]]	plants
O=C(OC(C)(CCC(C)C1CCC2(C(=O)O)C3=C(CCC12C)C4(C)CCC(OC5OC(CO)C(O)C(O)C5O)C(C)(C)C4CC3)C(C)C)C	CNP0131288	[Erylus goffrilleri]	[[0.22452168 0.77441098 0.00106734]]	fungi
O=C(O)C12C3=C(CCC2(C)C(CC1)C(C)CCC(O)(C)C(C)(C)C)C4(C)CCC(OC5OC(CO)C(O)C(OC6OC(CO)C(O)C(O)C6O)C5O)C(C)(C)C4CC3	CNP0145746	[Erylus goffrilleri]	[[0.695076 0.29486314 0.01006086]]	plants
O=C(O)C12C3=C(CCC2(C)C(CC1)C(C)CCC=C(C)C)C4(C)CCC(OC5OCC(O)C(O)C5OC6OC(CO)C(O)C(O)C6O)C(C)(C)C4CC3	CNP0146078	[Erylus formosus]	[[0.37908138 0.61389719 0.00702143]]	fungi
O=C(O)C12C3=C(CCC2(C)C(CC1)C(C)CCC(=C)C(C)C)C4(C)CCC(OC5OCC(O)C(OC6OCC(OC7OC(CO)C(OC8OC(CO)C(O)C(O)C8OC9OCC(O)C(O)C9O)C(O)C7O)C(O)C6O)C5OC%10OC(CO)C(O)C(O)C%10O)C(C)(C)C4CC3	CNP0190373	[Erylus formosus]	[[0.86469318 0.11819966 0.01710717]]	plants
O=C(OC(C)(CCC(C)C1CCC2(C(=O)O)C3=C(CCC12C)C4(C)CCC(OC5OC(CO)C(O)C(O)C5OC6OC(CO)C(O)C(O)C6NC(=O)C)C(C)(C)C4CC3)C(C)C)C	CNP0198089	[Erylus goffrilleri]	[[0.23921654 0.74915608 0.01162738]]	fungi
O=C(O)C12C3=C(CCC2(C)C(CC1)C(C)CCC(=C)C(C)(C)C)C4(C)CCC(OC5OC(CO)C(O)C(OC6OCC(O)C(O)C6O)C5OC7OC(CO)C(O)C(O)C7NC(=O)C)C(C)(C)C4CC3	CNP0208521	[Erylus nobilis]	[[0.1412925 0.82697865 0.03172885]]	fungi
O=C(O)C12C3=C(CCC2(C)C(CC1)C(C)CCC(=C)C(C)C)C4(C)CCC(OC5OCC(O)C(OC6OCC(OC7OCC(O)C(O)C7O)C(O)C6O)C5OC8OC(CO)C(O)C(O)C8NC(=O)C)C(C)(C)C4CC3	CNP0211250	[Erylus formosus]	[[0.23377162 0.71125576 0.05497262]]	fungi
O=C(O)C12C3=C(CCC2(C)C(CC1)C(C)CCC(=C)C(C)C)C4(C)CCC(OC5OCC(O)C(OC6OCC(O)C(O)C6O)C5OC7OC(CO)C(O)C(O)C7NC(=O)C)C(C)(C)C4CC3	CNP0226125	[Erylus formosus, Erylus nobilis]	[[0.05818348 0.91304366 0.02877285]]	fungi
O=C(O)C12C3=C(CCC2(C)C(CC1)C(C)CCC(O)C(=C)C)C4(C)CCC(OC5OCC(O)C(O)C5OC6OC(CO)C(O)C(O)C6O)C(C)(C)C4CC3	CNP0235930	[Erylus formosus]	[[0.71032689 0.28584526 0.00382784]]	plants
O=C(O)C12C3=C(CCC2(C)C(CC1)C(C)CCC=C(C)C)C4(C)CCC(OC5OCC(O)C(OC6OCC(O)C(O)C6O)C5OC7OC(CO)C(O)C(O)C7O)C(C)(C)C4CC3	CNP0245786	[Erylus formosus]	[[0.48000996 0.5076825 0.01230753]]	fungi
O=C(O)C12C3=C(CCC2(C)C(CC1)C(C)CCC(=C)C(C)C)C4(C)CCC(OC5OC(CO)C(O)C(OC6OCC(O)C(O)C6O)C5OC7OC(CO)C(O)C(O)C7NC(=O)C)C(C)(C)C4CC3	CNP0282229	[Erylus nobilis]	[[0.10030882 0.88011509 0.01957609]]	fungi
O=C(O)C12C3=C(CCC2(C)C(CC1)C(C)CCC(=C)C(C)C)C4(C)CCC(OC5OCC(O)C(O)C5OC6OC(CO)C(O)C(O)C6O)C(C)(C)C4CC3	CNP0293736	[Erylus formosus]	[[0.3341109 0.66047681 0.0054123 ]]	fungi
O=C(O)C12C3=C(CCC2(C)C(CC1)C(C)CCC(=O)C(=C)C)C4(C)CCC(OC5OCC(O)C(O)C5OC6OC(CO)C(O)C(O)C6O)C(C)(C)C4CC3	CNP0294123	[Erylus formosus]	[[0.77261857 0.22544773 0.0019337 ]]	plants
O=C(O)C12C3=C(CCC2(C)C(CC1)C(C)CCC(=C)C(C)(C)C)C4(C)CCC(OC5OCC(O)C(OC6OCC(O)C(O)C6O)C5OC7OC(CO)C(O)C(O)C7NC(=O)C)C(C)(C)C4CC3	CNP0298814	[Erylus nobilis]	[[0.0778914 0.88796076 0.03414784]]	fungi
O=C1OC(C)(CCCCCCCCCC=CCC=2C=CC=CC2)CC(O)(C)C1	CNP0299561	[Erylus trisphaerus]	[[0.47400275 0.39197085 0.1340264 ]]	plants
O=C(O)C12C3=C(CCC2(C)C(CC1)C(C)CCC=C(C)C)C4(C)CCC(OC5OCC(O)C(OC6OCC(OC7OC(CO)C(OC8OC(CO)C(O)C(O)C8OC9OCC(O)C(O)C9O)C(O)C7O)C(O)C6O)C5OC%10OC(CO)C(O)C(O)C%10O)C(C)(C)C4CC3	CNP0305135	[Erylus formosus]	[[0.92386256 0.05877239 0.01736505]]	plants
O=C(O)C12C3=C(CCC2(C)C(CC1)C(C)CCC(=C)C(C)C)C4(C)CCC(OC5OCC(O)C(OC6OCC(O)C(O)C6O)C5OC7OC(CO)C(O)C(O)C7O)C(C)(C)C4CC3	CNP0311521	[Erylus formosus]	[[0.41509255 0.57719262 0.00771483]]	fungi
O=C(O)C12C3=C(CCC2(C)C(CC1)C(C)CCC(O)(C)C(C)(C)C)C4(C)CCC(OC5OC(CO)C(O)C(O)C5O)C(C)(C)C4CC3	CNP0323010	[Erylus goffrilleri]	[[0.41989895 0.57876752 0.00133353]]	fungi
O=C(O)C12C3=C(CCC2(C)C(CC1)C(C)CCC(O)(C)C(C)(C)C)C4(C)CCC(OC5OC(CO)C(O)C(O)C5OC6OC(CO)C(O)C(O)C6NC(=O)C)C(C)(C)C4CC3	CNP0336198	[Erylus goffrilleri]	[[0.32776056 0.65905189 0.01318754]]	fungi
O=C1OC23C(=CCC4C(C)(C)C(OC5OC(CO)C(O)C(O)C5O)CCC42C)C16CCC(C(C)CCC(O)(C)C(C)(C)C)C6(C)CC3	CNP0373978	[Erylus goffrilleri]	[[0.93698273 0.06141501 0.00160226]]	plants
O=C(O)C1OC(OC2C(O)C(O)C(OC2C(=O)O)OC3CCC4(C5=C(CCC4C3(C)C)C6(C(=O)O)CCC(C(C)CCC=C(C)C)C6(C)CC5)C)C(O)C(OC7OCC(O)C(O)C7O)C1O	CNP0384940	[Erylus nobilis]	[[0.63875985 0.28356808 0.07767207]]	plants
O=C1OC23CCC4(C)C(CCC14C53OC5CC6C(C)(C)C(OC7OC(CO)C(O)C(O)C7O)CCC62C)C(C)CCC(O)(C)C(C)(C)C	CNP0426338	[Erylus goffrilleri]	[[0.93817987 0.06033578 0.00148435]]	plants
O=C(OC=1C=C(OC(=O)C)C=C(OC=2C(OC=3C(OC(=O)C)=CC(OC=4C(OC(=O)C)=CC(OC(=O)C)=CC4OC(=O)C)=CC3OC(=O)C)=CC(OC(=O)C)=CC2OC=5C(OC(=O)C)=CC(OC=6C(OC(=O)C)=CC(OC(=O)C)=C(C6OC(=O)C)C7=C(OC(=O)C)C=C(OC(=O)C)C=C7OC(=O)C)=CC5OC(=O)C)C1)C	CNP0109250	[Cystophora retroflexa, Chromalveolata]	[[0.90144976 0.07133482 0.02721542]]	plants
O=C(OC=1C=C(OC(=O)C)C=C(OC=2C(OC=3C(OC(=O)C)=CC(OC(=O)C)=C(C3OC(=O)C)C4=C(OC(=O)C)C=C(OC(=O)C)C=C4OC(=O)C)=CC(OC(=O)C)=CC2OC=5C(OC(=O)C)=CC(OC(=O)C)=C(C5OC(=O)C)C6=C(OC(=O)C)C=C(OC(=O)C)C=C6OC(=O)C)C1)C	CNP0114457	[Cystophora retroflexa, Chromalveolata]	[[0.91386904 0.07417344 0.01195752]]	plants
O=C(C)CCC=C(C)CCC=C(C)C1OC(C)(C)CC1	CNP0148462	[Cystophora moniliformis, Chromalveolata]	[[0.93451971 0.05124896 0.01423132]]	plants
O=C(OC=1C=C(OC(=O)C)C=C(OC=2C(OC=3C(OC(=O)C)=CC(OC=4C(OC(=O)C)=CC(OC(=O)C)=CC4OC(=O)C)=CC3OC(=O)C)=CC(OC(=O)C)=CC2OC=5C(OC(=O)C)=CC(OC=6C(OC(=O)C)=CC(OC(=O)C)=CC6OC(=O)C)=CC5OC(=O)C)C1)C	CNP0159355	[Cystophora retroflexa, Chromalveolata]	[[0.95344739 0.03116853 0.01538409]]	plants
O=C(OC=1C=C(OC(=O)C)C=C(OC=2C(OC=3C(OC(=O)C)=CC(OC(=O)C)=CC3OC(=O)C)=CC(OC(=O)C)=CC2OC=4C(OC(=O)C)=CC(OC=5C(OC(=O)C)=CC(OC(=O)C)=CC5OC(=O)C)=C(C4OC(=O)C)C6=C(OC(=O)C)C=C(OC(=O)C)C=C6OC(=O)C)C1)C	CNP0167021	[Cystophora retroflexa, Chromalveolata]	[[0.94123393 0.04649067 0.0122754 ]]	plants
O=C(OC=1C=C(OC(=O)C)C=C(OC=2C(OC=3C(OC(=O)C)=CC(OC(=O)C)=C(C3OC(=O)C)C4=C(OC(=O)C)C=C(OC(=O)C)C=C4OC(=O)C)=CC(OC(=O)C)=CC2OC=5C(OC(=O)C)=CC(OC=6C(OC(=O)C)=CC(OC(=O)C)=CC6OC(=O)C)=C(C5OC(=O)C)C7=C(OC(=O)C)C=C(OC(=O)C)C=C7OC(=O)C)C1)C	CNP0211841	[Cystophora retroflexa, Chromalveolata]	[[0.89389801 0.08434304 0.02175896]]	plants
O=C(OC=1C=C(OC(=O)C)C=C(OC=2C(OC(=O)C)=CC(OC=3C(OC=4C(OC(=O)C)=CC(OC(=O)C)=CC4OC(=O)C)=CC(OC(=O)C)=CC3OC=5C(OC(=O)C)=CC(OC(=O)C)=CC5OC(=O)C)=CC2OC(=O)C)C1)C	CNP0290971	[Cystophora retroflexa, Chromalveolata]	[[0.96588477 0.02189603 0.0122192 ]]	plants
O=C(C)CCC=C(C)CCC1C(O)(C)CCC(O)C1(C)C	CNP0302662	[Cystophora moniliformis, Chromalveolata]	[[0.89512769 0.09609926 0.00877305]]	plants
O=C1C=C(C(=O)C2=C1C(C)(C)C3CCC(O)(C)C3C2O)C	CNP0320091	[Cystophora harveyi, Chromalveolata]	[[0.47891796 0.51580588 0.00527615]]	fungi
O=C(OC=1C=C(OC(=O)C)C=C(OC=2C(OC(=O)C)=CC(OC(=O)C)=C(C2OC(=O)C)C3=C(OC(=O)C)C=C(OC(=O)C)C=C3OC(=O)C)C1)C	CNP0324038	[Cystophora retroflexa, Chromalveolata]	[[0.98104144 0.01527023 0.00368833]]	plants
O=C(OC=1C=C(OC(=O)C)C=C(OC=2C(OC(=O)C)=CC(OC=3C(OC(=O)C)=CC(OC=4C(OC=5C(OC(=O)C)=CC(OC(=O)C)=C(C5OC(=O)C)C=6C=C(OC(=O)C)C(OC(=O)C)=CC6OC(=O)C)=CC(OC(=O)C)=CC4OC=7C(OC(=O)C)=CC(OC=8C(OC(=O)C)=CC(OC(=O)C)=CC8OC(=O)C)=C(C7OC(=O)C)C9=C(OC(=O)C)C=C(OC(=O)C)C=C9OC(=O)C)=CC3OC(=O)C)=C(C2OC(=O)C)C%10=C(OC(=O)C)C=C(OC(=O)C)C=C%10OC(=O)C)C1)C	CNP0360056	[Cystophora retroflexa, Chromalveolata]	[[0.8048618 0.13413811 0.06100009]]	plants
O=C(OC=1C=C(OC(=O)C)C=C(OC=2C(OC(=O)C)=CC(OC=3C(OC(=O)C)=CC(OC=4C(OC(=O)C)=CC(OC(=O)C)=CC4OC=5C(OC(=O)C)=CC(OC(=O)C)=C(C5OC(=O)C)C6=C(OC(=O)C)C=C(OC(=O)C)C=C6OC(=O)C)=CC3OC(=O)C)=CC2OC(=O)C)C1)C	CNP0390818	[Cystophora retroflexa, Chromalveolata]	[[0.89230822 0.08266157 0.02503022]]	plants
O=C(OC=1C=C(OC(=O)C)C=C(OC=2C(OC=3C(OC(=O)C)=CC(OC=4C(OC(=O)C)=CC(OC(=O)C)=CC4OC(=O)C)=C(C3OC(=O)C)C5=C(OC(=O)C)C=C(OC(=O)C)C=C5OC(=O)C)=CC(OC(=O)C)=CC2OC=6C(OC(=O)C)=C(C(OC(=O)C)=C(C6OC(=O)C)C=7C(OC(=O)C)=CC(OC(=O)C)=CC7OC(=O)C)C8=C(OC(=O)C)C=C(OC(=O)C)C=C8OC(=O)C)C1)C	CNP0423996	[Cystophora torulosa, Sargassum spinuligerum, Carpophyllum angustifolium, Chromalveolata]	[[0.88536804 0.08634664 0.02828532]]	plants
O=C(OC1=CC(OC(=O)C)=C(C(OC(=O)C)=C1)C2=C(OC(=O)C)C=C(OC(=O)C)C(OC=3C=C(OC(=O)C)C(OC4=CC(OC(=O)C)=C(OC(=O)C)C(OC(=O)C)=C4OC=5C=C(OC(=O)C)C(OC(=O)C)=C(OC(=O)C)C5)=C(OC(=O)C)C3)=C2OC(=O)C)C	CNP0424280	[Cystophora torulosa, Sargassum spinuligerum, Carpophyllum angustifolium, Chromalveolata]	[[0.92727411 0.05282951 0.01989638]]	plants
O=C(OC=1C=C(OC(=O)C)C=C(OC=2C(OC=3C(OC(=O)C)=CC(OC=4C(OC(=O)C)=CC(OC(=O)C)=CC4OC=5C(OC(=O)C)=CC(OC=6C(OC(=O)C)=CC(OC(=O)C)=C(C6OC(=O)C)C7=C(OC(=O)C)C=C(OC(=O)C)C=C7OC(=O)C)=CC5OC(=O)C)=CC3OC(=O)C)=CC(OC(=O)C)=CC2OC=8C(OC(=O)C)=CC(OC=9C(OC(=O)C)=CC(OC(=O)C)=C(C9OC(=O)C)C%10=C(OC(=O)C)C=C(OC(=O)C)C=C%10OC(=O)C)=CC8OC(=O)C)C1)C	CNP0424580	[Cystophora retroflexa, Chromalveolata]	[[0.81809544 0.11603101 0.06587354]]	plants
O=C(OC=1C=C(OC(=O)C)C=C(OC=2C(OC=3C(OC(=O)C)=CC(OC=4C(OC(=O)C)=CC(OC(=O)C)=C(C4OC(=O)C)C5=C(OC(=O)C)C=C(OC(=O)C)C=C5OC(=O)C)=CC3OC(=O)C)=CC(OC(=O)C)=CC2OC=6C(OC(=O)C)=CC(OC=7C(OC(=O)C)=CC(OC(=O)C)=C(C7OC(=O)C)C8=C(OC(=O)C)C=C(OC(=O)C)C=C8OC(=O)C)=CC6OC(=O)C)C1)C	CNP0424801	[Cystophora retroflexa, Chromalveolata]	[[0.88112167 0.08606222 0.0328161 ]]	plants
O=C(OC=1C=C(OC(=O)C)C=C(OC=2C(OC(=O)C)=CC(OC=3C=C(OC(=O)C)C=C(OC(=O)C)C3OC=4C(OC(=O)C)=CC(OC(=O)C)=CC4OC(=O)C)=CC2OC(=O)C)C1)C	CNP0425035	[Cystophora retroflexa, Chromalveolata]	[[0.95214416 0.03611114 0.01174471]]	plants
O=C(OC=1C=C(OC(=O)C)C=C(OC=2C(OC=3C(OC(=O)C)=CC(OC=4C(OC=5C(OC(=O)C)=CC(OC(=O)C)=C(C5OC(=O)C)C=6C=C(OC(=O)C)C(OC(=O)C)=CC6OC(=O)C)=CC(OC(=O)C)=CC4OC=7C(OC(=O)C)=CC(OC(=O)C)=C(C7OC(=O)C)C8=C(OC(=O)C)C=C(OC(=O)C)C=C8OC(=O)C)=CC3OC(=O)C)=CC(OC(=O)C)=CC2OC=9C(OC(=O)C)=CC(OC=%10C(OC(=O)C)=CC(OC(=O)C)=CC%10OC(=O)C)=C(C9OC(=O)C)C%11=C(OC(=O)C)C=C(OC(=O)C)C=C%11OC(=O)C)C1)C	CNP0425816	[Cystophora retroflexa, Chromalveolata]	[[0.7667387 0.1286954 0.10456589]]	plants
O=C(OC=1C=C(OC(=O)C)C=C(OC=2C(OC(=O)C)=CC(OC=3C(OC(=O)C)=CC(OC=4C(OC=5C(OC(=O)C)=CC(OC(=O)C)=C(C5OC(=O)C)C6=C(OC(=O)C)C=C(OC(=O)C)C=C6OC(=O)C)=CC(OC(=O)C)=CC4OC=7C(OC(=O)C)=CC(OC(=O)C)=C(C7OC(=O)C)C8=C(OC(=O)C)C=C(OC(=O)C)C=C8OC(=O)C)=CC3OC(=O)C)=C(C2OC(=O)C)C9=C(OC(=O)C)C=C(OC(=O)C)C=C9OC(=O)C)C1)C	CNP0425930	[Cystophora retroflexa, Chromalveolata]	[[0.84689378 0.11079782 0.0423084 ]]	plants
O=C(OC1=CC=C(OC=2C(OC(=O)C)=CC(OC=3C(OC(=O)C)=CC(OC=4C(OC(=O)C)=CC(OC(=O)C)=CC4OC(=O)C)=CC3OC(=O)C)=CC2OC(=O)C)C(OC(=O)C)=C1)C	CNP0426011	[Cystophora retroflexa, Chromalveolata]	[[0.95939891 0.02823181 0.01236928]]	plants
O=C(OC=1C=C(OC(=O)C)C(OC=2C=C(OC(=O)C)C(O)=C(OC(=O)C)C2)=C(OC=3C(OC(=O)C)=CC(OC=4C(OC(=O)C)=CC(OC(=O)C)=C(C4OC(=O)C)C5=C(OC(=O)C)C=C(OC(=O)C)C=C5OC(=O)C)=CC3OC(=O)C)C1)C	CNP0426258	[Cystophora retroflexa, Chromalveolata]	[[0.93640663 0.0511239 0.01246948]]	plants
O=C(OC1=CC(O)=C(C(OC(=O)C)=C1)C2=C(OC(=O)C)C=C(OC=3C(OC(=O)C)=CC(OC=4C(OC(=O)C)=CC(OC(=O)C)=C(C4OC(=O)C)C5=C(OC(=O)C)C=C(OC(=O)C)C=C5OC(=O)C)=CC3OC(=O)C)C=C2OC(=O)C)C	CNP0426261	[Cystophora retroflexa, Chromalveolata]	[[0.85970147 0.12103999 0.01925854]]	plants
O=C1OC2C=C(C)CCC=C(CO)CCC=C(C)CCC2C1=C	CNP0115843	[Lobophytum crassum]	[[9.99063500e-01 2.19494615e-04 7.17005771e-04]]	plants
O=C1OC2C(O)C(=CCCC(=CCCC(=CCC2C1=C)CO)C)C	CNP0117431	[Lobophytum crassum]	[[0.98936176 0.00571994 0.00491831]]	plants
O=C(OCC1=C2CCC(=CCCC3(OC3CCC(=CC2OC1)C)C)C)C	CNP0140293	[Lobophytum schoedei]	[[0.99168847 0.00629333 0.0020182 ]]	plants
O=C1OC2C=C(C)CCC=C(COC(=O)C)CCC=C(C)CCC2C1=C	CNP0158848	[Lobophytum crassum]	[[9.99690704e-01 5.17953752e-05 2.57500815e-04]]	plants
OOC1(C=CCC(=CCCC(=CC(O)C(C(=C)CO)CC1)C)C)C	CNP0170154	[Lobophytum crassum]	[[0.97657169 0.01621431 0.00721399]]	plants
O=C1OC2C(O)C(=CCCC(=CCCC(=CCC2C1=C)COC(=O)C)C)C	CNP0186594	[Lobophytum durum]	[[0.99418266 0.0037366 0.00208073]]	plants
O=C1OC2CC(C1=C)C3(O)OC2(COC(=O)C)CCC=C(C)CCC=C(C)C3	CNP0198706	[Lobophytum durum]	[[0.983507 0.00717583 0.00931717]]	plants
O=C1OC2CC(=CC(O)CC(=CCCC(=CCC2C1=C)C)C)C	CNP0211350	[Lobophytum crassum]	[[9.96690333e-01 9.84957597e-04 2.32470893e-03]]	plants
O=C1OC2C3OC(CC2C1=C)C(O)(COC(=O)C)CCC=C(C)CCC=C3C	CNP0220393	[Lobophytum durum]	[[0.98627781 0.01073093 0.00299126]]	plants
O=C1OC2C=C(C)CCC=C(C)CC=CC(O)(C)CCC2C1=C	CNP0264453	[Lobophytum crassum]	[[9.98249643e-01 3.56109365e-04 1.39424798e-03]]	plants
O=C1OC2CC(=CCCC(=CCCC(=CCC2C1=C)C)C)C	CNP0275045	[Lobophytum sp.]	[[9.94877322e-01 3.59362982e-04 4.76331471e-03]]	plants
O=C(OC)C1=CCCC(=CC2OCC(=C2CCC3(OC3CC1)C)C)C	CNP0296888	[Lobophytum schoedei]	[[9.90838376e-01 8.40635938e-03 7.55264806e-04]]	plants
O=C1OC2C=C(C)CC=CC(O)(C)CCC=C(C)CCC2C1=C	CNP0299162	[Lobophytum crassum]	[[9.98117459e-01 2.61948255e-04 1.62059299e-03]]	plants
O=CC1=CCC2C(=C)C(=O)OC2CC(=CCCC(=CCC1)C)C	CNP0304690	[Lobophytum sp.]	[[9.98834658e-01 4.64176493e-04 7.01165529e-04]]	plants
O=C1OC2C(O)C(=CCC(O)C(=CCCC3(OC3CC2C1=C)COC(=O)C)C)C	CNP0306469	[Lobophytum durum]	[[0.98906526 0.00913255 0.00180218]]	plants
O=C(OC)C1=CCCC(=CC2OC(=O)C(=C)C2CCC(=CCC1)C)C	CNP0312035	[Lobophytum crassum]	[[9.99472211e-01 2.26367276e-04 3.01421283e-04]]	plants
O=C1OC2CC(C1=C)C3(O)OC2(CO)CCC=C(C)CCC=C(C)C3	CNP0322524	[Lobophytum durum]	[[0.92369753 0.05006387 0.0262386 ]]	plants
O=C1OC2C(OC(=O)C)C(=CCCC(=CCCC(=CCC2C1=C)COC(=O)C)C)C	CNP0329440	[Lobophytum sp.]	[[0.99777221 0.00102531 0.00120248]]	plants
O=CC12OC2CC3C(=C)C(=O)OC3C(O)C(=CCCC(=CCC1)C)C	CNP0379210	[Lobophytum durum]	[[0.98614613 0.00980076 0.00405311]]	plants
O=C(OCC=1C=CC2(OC(C)(CCC=C(C)CCC1)CC2)C(C)C)C	CNP0379777	[Lobophytum schoedei]	[[0.97978086 0.01519581 0.00502332]]	plants
O=C1OC2C(O)C(=CCCC(=CCCC(=CCC2C1=C)C)C)C	CNP0380246	[Lobophytum sp.]	[[0.98334955 0.00794649 0.00870395]]	plants
O=C(OC)C1=CCC2C(=C)C(=O)OC2CC(=CCCC(=CCC1)C)C	CNP0414647	[Lobophytum sp.]	[[9.98216106e-01 7.52120920e-04 1.03177331e-03]]	plants
O=C(OC(C(=CCOC1=CC=C(C=C1)CCNC(=O)C=2C=CC=CC2)C)CC(O)C(O)(C)C)C	CNP0080372	[Swinglea glutinosa]	[[0.73410677 0.17591747 0.08997576]]	plants
O=C(OC(CC(O)C(=CCOC1=CC=C(C=C1)CCNC(=O)C=2C=CC=CC2)C)C(O)(C)C)C	CNP0080374	[Swinglea glutinosa]	[[0.64145768 0.24754367 0.11099865]]	plants
O=C(OC(C(=CCOC1=CC=C(C=C1)CCNC(=O)C=2C=CC=CC2)C)CC3OC3(C)C)C	CNP0080391	[Swinglea glutinosa]	[[0.8889378 0.08307054 0.02799166]]	plants
O=C(OC(C(=CCOC1=CC=C(C=C1)CCNC(=O)C=2C=CC=CC2)C)CC=C(C)C)C	CNP0080394	[Swinglea glutinosa]	[[0.85448115 0.10763045 0.03788841]]	plants
O=C(NCCC1=CC=C(OCC=C(C)CCC=C(C)C)C=C1)C=2C=CC=CC2	CNP0080422	[Swinglea glutinosa]	[[0.82336596 0.13809593 0.03853811]]	plants
O=CC(O)(C)C(O)COC1=CC=C(C=C1)CCNC(=O)C=2C=CC=CC2	CNP0080441	[Swinglea glutinosa]	[[0.56907067 0.34118302 0.08974631]]	plants
O=C(C1=CC(OC)=C(OC)C(OC)=C1O)C2=CC=C(O)C(O)=C2NC	CNP0080521	[Swinglea glutinosa]	[[0.91749238 0.04668092 0.0358267 ]]	plants
O=C1C=2C=CC=C(O)C2NC3=C(OC)C(OC)=CC(O)=C13	CNP0080639	[Swinglea glutinosa]	[[0.9906767 0.00517724 0.00414606]]	plants
O=C1C=2C=CC=C(O)C2N(C3=C4C=CC(OC4=C(C=5C=CC=CC5)C(O)=C13)(C)C)C	CNP0080650	[Swinglea glutinosa]	[[0.98487858 0.00528512 0.0098363 ]]	plants
O=C1C=2C=CC=C(O)C2N(C3=C(OC)C=4OC(C=CC4C=C13)(C)C)C	CNP0080651	[Swinglea glutinosa]	[[0.99565046 0.00196139 0.00238815]]	plants
OC1=CC=C(C=C1)CCN=C(O)C=2C=CC=CC2	CNP0108308	[Swinglea glutinosa]	[[0.63181788 0.22765954 0.14052257]]	plants
O=C(C=CC=1C=CC=CC1)NC	CNP0112097	[Swinglea glutinosa]	[[0.83802372 0.00996508 0.15201121]]	plants
O=C1C=2C=CC=C(O)C2N(C3=C(OC)C(O)=C4C(OC(C)(C)C(O)C4)=C13)C	CNP0145888	[Swinglea glutinosa]	[[0.98549667 0.00551029 0.00899304]]	plants
O=C(NCCC1=CC=C(OCCC(=O)C)C=C1)C=2C=CC=CC2	CNP0254510	[Swinglea glutinosa]	[[0.82600404 0.1313917 0.04260425]]	plants
O=C1C=2C=CC=C(O)C2NC=3C(OC)=C(O)C=C(O)C13	CNP0286998	[Swinglea glutinosa]	[[0.95870426 0.01329442 0.02800132]]	plants
O=C1C2=C(O)C(=C(O)C(OC)=C2NC=3C(O)=CC=C(C13)CC=C(C)C)CC=C(C)C	CNP0290385	[Swinglea glutinosa]	[[0.93115516 0.06137994 0.00746489]]	plants
O=C(O)C(O)(C)C(O)COC1=CC=C(C=C1)CCNC(=O)C=2C=CC=CC2	CNP0298567	[Swinglea glutinosa]	[[0.26140137 0.57953242 0.15906621]]	fungi
O=C1C=2C=CC=C(O)C2NC3=C(OC)C(OC)=C(OC)C(O)=C13	CNP0354823	[Swinglea glutinosa]	[[0.974455 0.00776187 0.01778313]]	plants
O=C(NCCC1=CC=C(OCC=C(C)C(C(=O)C)CC=C(C)C)C=C1)C=2C=CC=CC2	CNP0396333	[Swinglea glutinosa]	[[0.83280162 0.1453434 0.02185498]]	plants
O=C1C=2C=CC=C(O)C2NC3=C4C=CC(OC4=C(C=5C=CC=CC5)C(O)=C13)(C)C	CNP0419866	[Swinglea glutinosa]	[[0.94882988 0.02145251 0.02971761]]	plants
O=C(OC1C(OC)=CC2(CC=C)C(OC(=O)C)C1(OC)C(C3=CC=C4OCOC4=C3)C2C)C	CNP0080465	[Ocotea catharinensis]	[[0.97238535 0.02602256 0.00159209]]	plants
O=C1C=CCC2(CC=C)C(C)C(OCC3=CC=C(OC)C(OC)=C3)OC12O	CNP0080482	[Ocotea catharinensis]	[[0.9001582 0.08412092 0.01572088]]	plants
O=C(OC1=CC2(CC=C)C(OC(=O)C)C(OC)(C1=O)C(C3=CC=C4OCOC4=C3)C2C)C	CNP0080500	[Ocotea catharinensis]	[[0.98210663 0.01674796 0.00114541]]	plants
O=C1CCCC2(CC=C)C(C)C(OC12O)C3=CC=C4OCOC4=C3	CNP0080613	[Ocotea aciphylla]	[[0.98001189 0.00489258 0.01509553]]	plants
O(C=1C=C2C(OC(C3=CC=C4OCOC4=C3)C2C)=C(OC)C1OCC=C)C	CNP0162943	[Ocotea catharinensis]	[[9.98344585e-01 1.42940629e-03 2.26008481e-04]]	plants
O=C1C2=C(OC=C2C)CC3(C=CCC(=C13)C)C	CNP0165076	[Ocotea pulchella]	[[0.99324351 0.00567399 0.0010825 ]]	plants
O(C=1C=C(C=C2OCOC12)C3OC4=C(OC)C(OCC=C)=C(OC)C=C4C3C)C	CNP0176714	[Ocotea catharinensis]	[[9.96512010e-01 3.15606145e-03 3.31928828e-04]]	plants
OC1C(OC)=CC2(CC=C)C(O)C1(OC)C(C3=CC=C4OCOC4=C3)C2C	CNP0189154	[Ocotea catharinensis, Ocotea aciphylla]	[[0.9714364 0.02490234 0.00366125]]	plants
OC(C1=CC=C(OC)C=C1)C2NC=CC=3C=C4OCOC4=CC32	CNP0206457	[Ocotea pulchella]	[[0.99164313 0.00307042 0.00528645]]	plants
O=C1CC2(CC=C)C(O)C(OC)(C1O)C(C3=CC(OC)=C4OCOC4=C3)C2C	CNP0212404	[Ocotea catharinensis, Aniba sp.]	[[0.96185883 0.03293715 0.00520402]]	plants
N=1C=CC=2C=C3OCOC3=CC2C1CC4=CC=C(OC)C=C4	CNP0232323	[Ocotea sp]	[[0.99668036 0.00216362 0.00115602]]	plants
OC(C1=NC=CC=2C=C3OCOC3=CC21)C4=CC=C(OC)C=C4	CNP0253240	[Ocotea pulchella]	[[0.99369734 0.00369299 0.00260967]]	plants
O=C1C2=C(OC=C2C)CC3(C1=C(C)CCC3)C	CNP0280894	[Ocotea pulchella]	[[9.96612978e-01 2.58732764e-03 7.99694495e-04]]	plants
O=C(C1=CC=C(OC)C=C1)C2NC=CC=3C=C4OCOC4=CC32	CNP0302121	[Ocotea pulchella]	[[9.95736046e-01 5.28049270e-04 3.73590506e-03]]	plants
N=1C=CC=2C=C(OC)C(OC)=CC2C1CC3=CC=C(OC)C=C3	CNP0306628	[Ocotea sp]	[[9.96163066e-01 4.96991413e-04 3.33994216e-03]]	plants
O=C(C1=NC=CC=2C=C3OCOC3=CC12)C4=CC=C(OC)C=C4	CNP0322517	[Ocotea pulchella]	[[9.98046293e-01 1.07467080e-03 8.79036524e-04]]	plants
O=C1C(O)=CC2(CC=C)C(O)C1(OC)C(C3=CC=C4OCOC4=C3)C2C	CNP0366058	[Ocotea catharinensis]	[[0.93679101 0.05631485 0.00689415]]	plants
O=C1C(OC)=C2OC(OCC3=CC=C(OC)C(OC)=C3)C(C)C2(CC=C)CC1OC	CNP0383655	[Ocotea catharinensis]	[[0.91801902 0.05327069 0.02871029]]	plants
O=C(OC1C(OC)=CC2(CC=C)C(O)C1(OC)C(C3=CC=C4OCOC4=C3)C2C)C	CNP0398174	[Ocotea catharinensis]	[[0.97390872 0.02247919 0.0036121 ]]	plants
O=C(OC1=CC2=C(C=C1C(OC(=O)C)(C)C)C(=CC=C2C)C)C	CNP0080334	[Emmotum nitens]	[[0.86798833 0.11853335 0.01347832]]	plants
O=C(OCC1=CC=C(C=2C(=O)C(OC(=O)C)C(CC21)C(OC(=O)C)(C)C)COC)C	CNP0080419	[Emmotum nitens]	[[0.71516126 0.21883514 0.06600361]]	plants
O=C(OC1C(=O)C=2C(=CC=C(C2CC1C(OC(=O)C)(C)C)C)COC)C	CNP0080485	[Emmotum nitens]	[[0.67122104 0.29645725 0.03232171]]	plants
O=C(OC(C)(C)C1CC(=O)C=2C(=CC=C(C2C1)C)COC)C	CNP0080547	[Emmotum nitens]	[[0.83904864 0.14411315 0.01683821]]	plants
O=C(OC1C(=O)C=2C(=CC=C(C2CC1C(OC(=O)C)(C)C)C)C)C	CNP0080597	[Emmotum nitens]	[[0.91507302 0.07574077 0.00918621]]	plants
O=C(OC1=C(OC(=O)C)C2=C(C=C1C(=C)C)C(=CC=C2C)C)C	CNP0080598	[Emmotum nitens]	[[0.93029748 0.05627465 0.01342787]]	plants
O=C1OC2C=3C1=CC=C(C3C=C(C2OC(=O)C)C(O)(C)C)C	CNP0080618	[Emmotum nitens]	[[0.81435289 0.15440291 0.03124419]]	plants
O=C1C=2C(=CC=C(C2CC(C(=C)C)C1O)C)COC	CNP0080619	[Emmotum nitens]	[[0.7632717 0.22541298 0.01131532]]	plants
O=C(OC(C)(C)C1CC(=O)C=2C(=CC=C(C2C1)C)C)C	CNP0080630	[Emmotum nitens]	[[0.94798507 0.03862898 0.01338595]]	plants
O=C1C=2C(=CC=C(C2CC(=C(C)C)C1O)C)COC	CNP0080641	[Emmotum nitens]	[[0.44497728 0.53744717 0.01757555]]	fungi
OC(C1=CC=2C(=CC=C(C2C3=NC=4C=CC=CC4N=C31)C)C)(C)C	CNP0080653	[Emmotum nitens]	[[0.38251355 0.07923872 0.53824773]]	bacteria
N=1C=2C=CC=CC2N=C3C1C(=CC=4C(=CC=C(C34)C)C)C(=C)C	CNP0080656	[Emmotum nitens]	[[0.46889012 0.04239429 0.48871559]]	bacteria
O=C1C=2C(=CC=C(C2CC(C1)C(O)(C)C)C)C	CNP0080669	[Emmotum nitens]	[[0.98000311 0.01524711 0.00474978]]	plants
O=C1OC2C=3C1=CC=C(C3C=C(C2OC)C(O)(C)C)C	CNP0149374	[Emmotum nitens]	[[0.4734944 0.50654801 0.01995759]]	fungi
O=CC1=CC=C(C=2C=C(C(O)=C(O)C12)C(O)(C)C)C	CNP0161902	[Emmotum nitens]	[[0.6605709 0.30233207 0.03709702]]	plants
O=C1C(=O)C=2C(C=C1C(=C)C)=C(C=CC2C)C	CNP0258357	[Emmotum nitens]	[[0.92982677 0.05375306 0.01642017]]	plants
O=C(OC(C)(C)C1CC=2C(=CC=C(C2CC1)C)C)C	CNP0327942	[Emmotum nitens]	[[0.9723883 0.01448773 0.01312397]]	plants
O=C1OC2C=3C1=CC=C(C3C=C(C2O)C(O)(C)C)C	CNP0369776	[Emmotum nitens]	[[0.26633894 0.72523041 0.00843065]]	fungi
OC1=CC2=C(C=C1C(C)C)CCC3C24CCCC3(C)COC4O	CNP0085049	[Fraxinus sieboldiana]	[[0.97730704 0.02126099 0.00143198]]	plants
OC=1C=C2C(=CC1C(C)C)C3OC4OCC5(C)CCCC24C5C3	CNP0085050	[Fraxinus sieboldiana]	[[0.9702002 0.02768884 0.00211096]]	plants
O=C1C2=C3C=C(O)C(=CC3=CC=C2C(C)(C)CC1)C(C)C	CNP0108606	[Fraxinus sieboldiana]	[[0.93616548 0.04514273 0.01869179]]	plants
O=C1C=C2C3(OC3C4OC(=O)C25CCCC(C)(C)C45)C=C1C(C)C	CNP0137380	[Fraxinus sieboldiana]	[[9.10222128e-01 8.89737111e-02 8.04160506e-04]]	plants
O=C1C=C2C3(OC4OCC5(C)CCCC24C5CC3)C=C1C(C)C	CNP0158568	[Fraxinus sieboldiana]	[[9.92777814e-01 6.81463688e-03 4.07549257e-04]]	plants
O=C1C=C2C=3C=C(O)C(=CC3CCC2C(C)(C)C1)C(C)C	CNP0175278	[Fraxinus sieboldiana]	[[0.97031519 0.02626586 0.00341895]]	plants
O=C1C2=CC(=C(O)C=C2C34CCCC(C)(COC3OCC)C4C1)C(C)C	CNP0185681	[Fraxinus sieboldiana]	[[0.98097423 0.01648505 0.00254072]]	plants
OC1=CC2=C(C=C1C(C)C)CCC3C24CCCC3(C)COC4OCC	CNP0192108	[Fraxinus sieboldiana]	[[0.9921341 0.00571233 0.00215357]]	plants
O=C1C2=CC(=C(O)C=C2C3CCCC(C)(C)C3C1)C(C)C	CNP0193545	[Fraxinus sieboldiana]	[[0.98959622 0.00853554 0.00186823]]	plants
O=C1C=C2C(O)(C=C1C(C)C)CCC3C42C(=O)OCC3(C)CCC4	CNP0212236	[Fraxinus sieboldiana]	[[9.59200052e-01 4.01922814e-02 6.07666708e-04]]	plants
OC1=CC2=C(C=C1C(C)C)CCC3C24CCCC3(C)COC4OC	CNP0213568	[Fraxinus sieboldiana]	[[9.92386914e-01 6.64676412e-03 9.66322169e-04]]	plants
OC1=CC2=C(C=C1C(C)C)CCC3=C2C(O)CCC3(C)C	CNP0219995	[Fraxinus sieboldiana]	[[0.95530331 0.04075477 0.00394192]]	plants
O=C1OC2C(O)C3=CC(=C(O)C=C3C14CCCC(C)(C)C24)C(C)C	CNP0247841	[Fraxinus sieboldiana]	[[0.98168996 0.01450452 0.00380552]]	plants
O=C1OC2C(=O)C3=CC(=C(O)C=C3C14CCCC(C)(C)C24)C(C)C	CNP0293164	[Fraxinus sieboldiana]	[[0.96303513 0.03420052 0.00276436]]	plants
O=C1C2=CC(=C(O)C=C2C3(O)CCCC(C)(C)C3C1)C(C)C	CNP0310822	[Fraxinus sieboldiana]	[[0.94086519 0.04422801 0.0149068 ]]	plants
O=C1C2=CC(=C(O)C=C2C3(O)CCCC(C)(CO)C3C1)C(C)C	CNP0322061	[Fraxinus sieboldiana]	[[0.6936478 0.29205727 0.01429492]]	plants
O=C1C=C2C=3C=C(O)C(=CC3C(OCC)CC2C(C)(C)C1)C(C)C	CNP0381501	[Fraxinus sieboldiana]	[[0.95327972 0.04463658 0.00208369]]	plants
O=C1OCC2(C)CCCC13C4=CC(O)=C(C=C4CCC32)C(C)C	CNP0397792	[Fraxinus sieboldiana]	[[0.9878215 0.01106396 0.00111454]]	plants
O=CC(=C(C)C)CCC1=CC(OC1=O)CC(=CC2(OC(=O)C(=C2)C)OC)C	CNP0108675	[Pseudopterogorgia bipinnata]	[[0.94547064 0.04990886 0.00462051]]	plants
O=CC(=C(C)C)CCC1=CC(OC1=O)C(C(=C)C)C2(OC(=O)C(=C2)C)OC	CNP0135789	[Pseudopterogorgia bipinnata]	[[0.98059107 0.01590679 0.00350214]]	plants
O=CC(=C(C)C)CCC1=CC(OC1=O)CC(OC)(C=C2OC(=O)C(=C2)C)C	CNP0168300	[Pseudopterogorgia bipinnata]	[[0.89242966 0.09516813 0.01240222]]	plants
O=C1OC2C=C1C(OC(=O)C)CC(C(=C)C)C(OC(=O)C)C=3OC(=CC3C)C4OC4(C)C2	CNP0183056	[Pseudopterogorgia bipinnata]	[[0.99193806 0.00397811 0.00408383]]	plants
O=C(N=CN(C)C)C(=C(C)C)CCC1=CC(OC1=O)C(C(=C)C)C2(OC(=O)C(=C2)C)OC	CNP0201324	[Pseudopterogorgia bipinnata]	[[0.90079636 0.03930836 0.05989527]]	plants
O=CC(=C(C)C)CCC1=CC(O)C(C2(OC(=O)C(=C2)C)OC)C(OC1=O)(C)C	CNP0234809	[Pseudopterogorgia bipinnata]	[[0.85001002 0.14058856 0.00940142]]	plants
O1C=C(C=2C=CC(=CCCC(=C)CC12)C)C	CNP0245032	[Pseudopterogorgia americana]	[[0.97513535 0.01092269 0.01394196]]	plants
O=C1OC2C=C1C(OC(=O)C)CC(C(OC(=O)C)C=3OC(=CC3C)C4OC4(C)C2)C5(OC5)C	CNP0255371	[Pseudopterogorgia bipinnata]	[[0.97428188 0.01387294 0.01184518]]	plants
O=C1OC2CC(=CC(=O)CC(=C)C3(O)OC(CC(C3O)C4(OC4)C)C51OC25)C	CNP0306025	[Pseudopterogorgia bipinnata]	[[0.94220177 0.04615543 0.0116428 ]]	plants
O=C(OC)C(=C)C1CC(OC(=O)C)C2=CC(OC2=O)CC3(OC3C=4OC(=C(C4)C)C1OC(=O)C)C	CNP0351112	[Pseudopterogorgia bipinnata]	[[0.98687973 0.01029946 0.00282081]]	plants
O=CC(=C)C1CC(=O)C(C(=O)OC)C2OC(C)(CC2=O)CC3OC(=O)C4(OC34)C(OC(=O)C)C1	CNP0358952	[Pseudopterogorgia kallos]	[[0.84135745 0.14760134 0.01104122]]	plants
O=CC(=C)C1CC=2OC(=CC2C(=O)OC)C3OC3(C)CC4OC(=O)C5(OC45)C(OC(=O)C)C1	CNP0423777	[Pseudopterogorgia kallos]	[[0.82820006 0.15755289 0.01424705]]	plants
O=C1OC2C=3OC(=CC3C)C(OC)C(O)(C)CC4OC(=O)C(=C4)C(OC(=O)C)CC2C1=C	CNP0424494	[Pseudopterogorgia kallos]	[[0.9740517 0.01826468 0.00768362]]	plants
O=C(OC)C(=C)C1CC(OC(=O)C)C2=CC(OC2=O)CC3(OC3C4(O)OC(O)(C1OC(=O)C)C5(OC45)C)C	CNP0424976	[Pseudopterogorgia kallos]	[[0.99322319 0.00158323 0.00519358]]	plants
O=C(OC)C(=C)C1CC(OC(=O)C)C2=CC(OC2=O)CC3(OC3C(=O)C=C(C(=O)C1OC(=O)C)C)C	CNP0425883	[Pseudopterogorgia kallos]	[[0.98529858 0.01292216 0.00177926]]	plants
O=C1OC2C=C1CCC(C(=C)C)C3OC(O)(C=C(C3=O)C)C4OC4(C)C2	CNP0426000	[Pseudopterogorgia kallos]	[[0.98652728 0.00973173 0.00374099]]	plants
O=C1OC2C=C1CCC(C(=C)C)C(O)C(=O)C3(OC3C(=O)C2C(=C)C)C	CNP0426418	[Pseudopterogorgia bipinnata]	[[0.99005823 0.00842116 0.00152061]]	plants
O=C(OC)C(=C)C1CC(OC(=O)C)C2=CC(OC2=O)CC3(OC3C4(O)OC1C(=O)C(=C4)C)C	CNP0426776	[Pseudopterogorgia kallos]	[[0.97343747 0.02099415 0.00556838]]	plants
O=C(OC1CCC(N(C1C)S(=O)(=O)C)CCCCCCCCCCCCC(=O)C)OC(C)(C)C	CNP0080340	[Senna spectabilis]	[[0.45106433 0.30295697 0.2459787 ]]	plants
O=C(OC1CCC(NC1C)CCCCCCCCCCCCC(=O)C)C=CC2=CC=C(O)C=C2	CNP0080345	[Senna spectabilis]	[[0.94818606 0.0248917 0.02692224]]	plants
O=C(C)CCCCCCCCCCCCC1NC(C)C(O[Si](C)(C)C(C)(C)C)CC1	CNP0080349	[Senna spectabilis]	[[0.94137978 0.03646996 0.02215026]]	plants
O=C(OC1CCC(NC1C)CCCCCCCCCCC(=O)C)C=CC2=CC=C(O)C=C2	CNP0080357	[Senna spectabilis]	[[0.91980442 0.05246201 0.02773357]]	plants
O=C(OC1CCC(NC1C)CCCCCCCCCCC(=O)C)C	CNP0080376	[Senna spectabilis]	[[0.78971024 0.13998917 0.07030059]]	plants
O=C(C)CCCCCCCCCCCCC1NC(C(=O)CC1)C	CNP0080378	[Senna spectabilis]	[[0.7823285 0.03274392 0.18492758]]	plants
O=C(OC1CCC(N(C(=O)C=2C=CC=CC2)C1C)CCCCCCCCCCCCC(=O)C)OC(C)(C)C	CNP0099323	[Senna spectabilis]	[[0.35838749 0.54219811 0.0994144 ]]	fungi
O=C(OC1CCC(NC1C)CCCCCCCCCCCCC(=O)C)OC(C)(C)C	CNP0100639	[Senna spectabilis]	[[0.83105338 0.06869914 0.10024748]]	plants
O=C(CCCCC)CCCCCCC=1N=C(C(O)=CC1)C	CNP0102841	[Senna multijuga]	[[0.55684056 0.10317775 0.33998168]]	plants
O=C(OC1CCC(N(C)C1C)CCCCCCCCCCCCC(=O)C)C	CNP0107045	[Senna spectabilis]	[[0.74384029 0.23360211 0.02255759]]	plants
O=C(CCCCCO)CCCCCCC=1N=C(C(O)=CC1)C	CNP0118365	[Senna multijuga]	[[0.71077212 0.14244133 0.14678655]]	plants
O=C(C)CCCCCCCCCCC1NC(CO)C(O)CC1	CNP0121710	[Senna spectabilis]	[[0.96916577 0.02362052 0.00721371]]	plants
OC(C)CCCCCCCCCCCCC1NC(C)C(O)CC1	CNP0192758	[Senna spectabilis, 10.1016/0040-4020(95)00254-6]	[[0.94619119 0.03148162 0.02232718]]	plants
ON=C(C)CCCCCCCCCCCCC1NC(C)C(O)CC1	CNP0234859	[Senna spectabilis]	[[0.95690419 0.01436974 0.02872607]]	plants
OC(C)CCCCCCCCCCC1NC(C)C(O)CC1	CNP0259507	[Senna spectabilis, Cassia leptophylla]	[[0.93799795 0.04060149 0.02140056]]	plants
O=C(OC1CCC(NC1C)CCCCCCCCCCCCC(O)C)C	CNP0268536	[Senna spectabilis]	[[0.65937849 0.24502687 0.09559464]]	plants
O=C(OC1CCC(NC1C)CCCCCCCCCCCCC(=O)C)C=CC2=CC=C(O)C(OC)=C2	CNP0368444	[Senna spectabilis]	[[0.98359517 0.00610045 0.01030438]]	plants
O=C(OC1=CC=C(C=C1OC)CC(COC(=O)C)C(COC(=O)C)CC2=CC=C(OC)C(OC)=C2)C	CNP0080347	[Araucaria angustifolia]	[[0.9884026 0.007854 0.0037434]]	plants
O=C(OC1=CC=C(C=C1OC)C2C3=CC(OC)=C(OC)C=C3CC(COC(=O)C)C2COC(=O)C)C	CNP0080385	[Araucaria angustifolia]	[[0.99302141 0.00165421 0.00532438]]	plants
O=C(OC=1C=C2C(=CC1OC)CC(COC(=O)C)C(COC(=O)C)C2C3=CC=C(OC)C(OC)=C3)C	CNP0080386	[Araucaria angustifolia]	[[0.9948626 0.00191209 0.00322531]]	plants
O=C(OCC1CC2=CC(OC)=C(OC)C=C2C(C3=CC=C(OC)C(OC)=C3)C1COC(=O)C)C	CNP0080407	[Araucaria angustifolia]	[[9.97935009e-01 8.77437256e-04 1.18755409e-03]]	plants
O=C(OC1=CC=C(C=C1OC)C2OCC(CC3=CC=C(OC)C(OC)=C3)C2COC(=O)C)C	CNP0080408	[Araucaria angustifolia]	[[0.98966054 0.00369198 0.00664747]]	plants
O=C(OC1=CC=C(C=C1OC)C2OCC3C(OCC23)C4=CC=C(OC)C(OC)=C4)C	CNP0080476	[Araucaria angustifolia]	[[0.99143973 0.00148513 0.00707514]]	plants
OCC1CC2=CC(OC)=C(OC)C=C2C(C3=CC=C(OC)C(OC)=C3)C1CO	CNP0080480	[Araucaria angustifolia]	[[9.95320222e-01 5.12287772e-04 4.16749070e-03]]	plants
OC1=CC=C(C=C1OC)C2OCC(CC3=CC=C(OC)C(OC)=C3)C2CO	CNP0080484	[Araucaria angustifolia]	[[0.99098432 0.00109011 0.00792556]]	plants
OC=1C=C2C(=CC1OC)CC(CO)C(CO)C2C3=CC=C(OC)C(OC)=C3	CNP0080518	[Araucaria angustifolia]	[[9.97496791e-01 1.98457858e-04 2.30475159e-03]]	plants
O=C(OC1=CC=C(C=C1OC)CC2COC(C3=CC=C(OC(=O)C)C(OC)=C3)C2COC(=O)C)C	CNP0139542	[Araucaria angustifolia]	[[0.98391147 0.00781096 0.00827757]]	plants
OCC(CC1=CC=C(OC)C(OC)=C1)C(CO)CC2=CC=C(OC)C(OC)=C2	CNP0180152	[Araucaria angustifolia]	[[0.98242221 0.00569566 0.01188213]]	plants
OC1=CC=C(C=C1OC)CC(CO)C(CO)CC2=CC=C(OC)C(OC)=C2	CNP0216646	[Araucaria angustifolia]	[[0.98433771 0.00123683 0.01442546]]	plants
O=C(OC1=CC=C(C=C1OC)C2OCC3C(OCC23)C4=CC=C(OC(=O)C)C(OC)=C4)C	CNP0236542	[Araucaria angustifolia]	[[0.97576588 0.00498427 0.01924985]]	plants
O=C(OCC(CC1=CC=C(OC)C(OC)=C1)C(COC(=O)C)CC2=CC=C(OC)C(OC)=C2)C	CNP0240055	[Araucaria angustifolia]	[[0.99224608 0.00585446 0.00189947]]	plants
O=C(OCC1C(OCC1CC2=CC=C(OC)C(OC)=C2)C3=CC=C(OC)C(OC)=C3)C	CNP0261557	[Araucaria angustifolia]	[[0.99354943 0.00216583 0.00428474]]	plants
O=C(OC1=CC=C(C=C1OC)CC2COC(C3=CC=C(OC)C(OC)=C3)C2COC(=O)C)C	CNP0322176	[Araucaria angustifolia]	[[0.99013943 0.00334472 0.00651585]]	plants
O=C1OC2(C)CCC(C1=C)CC(O)C(=CCC=C(C)CCC2OC(=O)C)C	CNP0130972	[Dendronephtya sp., Dendronephthya sp., Sinularia flexibilis]	[[0.99086595 0.00430862 0.00482543]]	plants
O=C(OC)C(=C)C1CCC(O)(C)C2OC(C)(CC2)C(OC(=O)C)CCC(O)(C)C(O)C1	CNP0171690	[Dendronephtya sp., Dendronephthya sp.]	[[0.91312396 0.08387347 0.00300256]]	plants
O=C(OCC)C(=C)C1CCC(O)(C)C2OC(C)(CC2)C(OC(=O)C)CCC3(OC3C1)C	CNP0191062	[Dendronephtya sp., Dendronephthya sp., Sinularia flexibilis]	[[0.91265073 0.08050006 0.00684921]]	plants
O=C(OC)C(=C)C1CCC(O)(C)C(OC(=O)C)CCC(=CCC=C(C)C(O)C1)C	CNP0201062	[Dendronephtya sp., Dendronephthya sp.]	[[0.9886781 0.00829281 0.00302909]]	plants
O=C(O)C(=C)C1CCC(O)(C)C2OC(C)(CC2)C(OC(=O)C)CCC(OC)(C)C(O)C1	CNP0203373	[Dendronephtya sp., Dendronephthya sp.]	[[0.88959839 0.10146906 0.00893255]]	plants
O=C(O)C(=C)C1CCC(O)(C)C2OC(C)(CC2)C(OC(=O)C)CCC3(OC3C1)C	CNP0204680	[Dendronephtya sp., Dendronephthya sp.]	[[0.92737385 0.06725732 0.00536884]]	plants
O=C(O)C(=C)C1CCC(O)(C)C(OC(=O)C)CCC(=C)C2OC(C)(CC2)C(O)C1	CNP0215199	[Dendronephtya sp., Dendronephthya sp.]	[[0.91256772 0.08315243 0.00427985]]	plants
O=C(OC)C(=C)C1CCC(O)(C)C(O)CCC(=CCC=C(C)C(O)C1)C	CNP0217861	[Dendronephtya sp., Dendronephthya sp.]	[[0.98947828 0.00430213 0.00621959]]	plants
O=C(OC)C(=C)C1CCC(O)(C)C2OC(C)(CC2)C(OC(=O)C)CCC3(OC3C1)C	CNP0238083	[Dendronephtya sp., Dendronephthya sp., Sinularia flexibilis]	[[0.96960416 0.02740019 0.00299565]]	plants
O=C(OCC)C(=C)C1CCC(O)(C)C2OC(C)(CC2)C(OC(=O)C)CC=C(C)C(O)C1	CNP0256066	[Dendronephtya sp., Dendronephthya sp.]	[[0.95117475 0.04476732 0.00405793]]	plants
O=C(OC)C(=C)C1CCC(O)(C)C2OC(C)(CC2)C(OC(=O)C)CC=C(C)C(O)C1	CNP0266699	[Dendronephtya sp., Dendronephthya sp.]	[[0.9928292 0.00592228 0.00124852]]	plants
O=C(O)C(=C)C1CCC(O)(C)C2OC(C)(CC2)C(OC(=O)C)CCC(O)(C)C(O)C1	CNP0276880	[Dendronephtya sp., Dendronephthya sp.]	[[0.76094219 0.2286853 0.0103725 ]]	plants
O=C(O)C(=C)C1CCC(O)(C)C2OC(C)(CC2)C(O)CCC(O)(C)C(OC(=O)C)C1	CNP0277344	[Dendronephtya sp., Dendronephthya sp.]	[[0.90631377 0.08691079 0.00677543]]	plants
O=C(OCC)C(=C)C1CCC(O)(C(=O)CCC(=CCC=C(C)C(O)C1)C)C	CNP0288742	[Dendronephtya sp., Dendronephthya sp., Sinularia flexibilis]	[[0.96865552 0.02318086 0.00816361]]	plants
O=C(OCC)C(=C)C1CCC(O)(C)C2OC(C)(CC2)C(OC(=O)C)CCC(O)(C)C(O)C1	CNP0290396	[Dendronephtya sp., Dendronephthya sp.]	[[0.80043403 0.19107918 0.00848679]]	plants
O=C(OCC)C(=C)C1CCC(O)(C)C2OC(C)(CC2)C(OC(=O)C)CCC(O)(C)C(OC)C1	CNP0312456	[Dendronephtya sp., Dendronephthya sp.]	[[0.79436043 0.19418595 0.01145362]]	plants
C1=CCCN2CC3CCCCCCC=CCCN4CCC(C(C4)CCCCCC=CC1)C(C2)C3	CNP0145289	[Pachychalina alcaloidifera]	[[0.8736303 0.03628167 0.09008803]]	plants
OC1C=CC=CC=CCCC2CN3CCCCCCCCCCCCC4CN(C1)CC(C4)C2CC3	CNP0149994	[Pachychalina alcaloidifera]	[[0.78288019 0.03613844 0.18098138]]	plants
OC1C=CC=CCCN2CC3C=C4CCCCCCCCCCC=CCCN5CCC3C(C5)(C1)C42	CNP0227081	[Pachychalina sp.]	[[0.98538572 0.0075237 0.00709058]]	plants
OC1C2=CCC=CC=CC=CCCN3CC45CN(CCCCCCCCCCCC4)CC1C5CC23	CNP0410874	[Pachychalina alcaloidifera]	[[0.97104418 0.01190785 0.01704797]]	plants
C=1C=C2[CH-]N(C1)CCCCCCCCCCCCC3=CC=C[N+](=C3)CCCCCCCCCCCCCC2	CNP0423939	[Pachychalina sp.]	[[0.60541189 0.07670364 0.31788447]]	plants
C=1C=C2[CH-]N(C1)CCCCCCCCCCCCCCC3=CC=C[N+](=C3)CCCCCCCCCCCCCC2	CNP0424117	[Pachychalina sp.]	[[0.66013075 0.07753706 0.26233219]]	plants
NCCCNCCCNCCCCCCCCCCCCCCN1C=CC=C([CH-]1)CCCCCCCCCCCCC2=CC=C[N+](=C2)CCCCCCCCCCCCCCCCN	CNP0424629	[Pachychalina sp.]	[[0.29049049 0.04751805 0.66199146]]	bacteria
C=1C=C2[CH-]N(C1)CCCCCCCCCCC3=CC=C[N+](=C3)CCCCCCCCCCCCCC2	CNP0424661	[Pachychalina sp.]	[[0.60442278 0.07101291 0.3245643 ]]	plants
C=1C=C2[CH-]N(C1)CCCCCCCCCCCC3=CC=C[N+](=C3)CCCCCCCCCCCCCC2	CNP0425848	[Pachychalina sp.]	[[0.6809259 0.07817847 0.24089563]]	plants
C=1C=C2[CH-]N(C1)CCCCCCCCCCCCC3=CC=C[N+](=C3)CCCCCCCCCCCCC2	CNP0426217	[Pachychalina sp.]	[[0.6258691 0.06947656 0.30465434]]	plants
C=1C=C2[CH-]N(C1)CCCCCCCCCCC3=CC=C[N+](=C3)CCCCCCCCCCCCC2	CNP0426256	[Pachychalina sp.]	[[0.62068169 0.06378975 0.31552856]]	plants
NCCCCCCCCCCCCCCCCN1C=CC=C([CH-]1)CCCCCCCCCCCCC2=CC=C[N+](=C2)CCCCCCCCCCCCCCCCN	CNP0426414	[Pachychalina sp.]	[[0.39741549 0.05626633 0.54631818]]	bacteria
C=1C=C2[CH-]N(C1)CCCCCCCCCCC3=CC=C[N+](=C3)CCCCCCCCCCCC2	CNP0426419	[Pachychalina sp.]	[[0.65511473 0.06308565 0.28179961]]	plants
C=1C=C2[CH-]N(C1)CCCCCCCCCCCCCC3=CC=C[N+](=C3)CCCCCCCCCCCCC2	CNP0426699	[Pachychalina sp.]	[[0.64606694 0.07787581 0.27605725]]	plants
C=1C=C2[CH-]N(C1)CCCCCCCCCCCCCC3=CC=C[N+](=C3)CCCCCCCCCCCCCC2	CNP0426743	[Pachychalina sp.]	[[0.65372951 0.07520521 0.27106528]]	plants
NCCCCCCCCCCCCCCCCN1C=CC=C([CH-]1)CCCCCCCCCCCCN2C=C(C=CC2)CCCCCCCCCCCCC3=CC=C[N+](=C3)CCCCCCCCCCCCCCCCN	CNP0426854	[Pachychalina sp.]	[[0.39102903 0.06473291 0.54423806]]	bacteria
O=C1C(OC)=C(OC2=CC(OC)=C(OCC)C(OCC)=C12)C=3C=CC(OC)=C(OCC)C3OCC	CNP0080388	[Apuleia leiocarpa]	[[0.98125327 0.01377309 0.00497364]]	plants
O=C(OC1=CC(=CC(OC)=C1OC)C=2OC=3C=C(OC)C(OC(=O)C)=C(OC(=O)C)C3C(=O)C2OC)C	CNP0080405	[Apuleia leiocarpa]	[[0.98871301 0.00757946 0.00370753]]	plants
O=C(OC1=CC(=C(OC(=O)C)C=C1OC)C=2OC=3C=C(OC)C(OC)=C(OC(=O)C)C3C(=O)C2OC)C	CNP0080406	[Apuleia leiocarpa]	[[0.99073484 0.00655872 0.00270643]]	plants
O=C1C(OC)=C(OC=2C=C(OC)C(O)=C(O)C12)C=3C=CC(OC)=C(OC=4C=CC=CC4)C3OC=5C=CC=CC5	CNP0080416	[Apuleia leiocarpa]	[[0.98092352 0.01518444 0.00389204]]	plants
O=C(OC1=CC(=C(OC(=O)C)C=C1OC)C=2OC=3C=C(OC)C(OC)=C(OC)C3C(=O)C2OC)C	CNP0080418	[Apuleia leiocarpa]	[[0.99063662 0.00721467 0.00214871]]	plants
O=C(OC1=CC(=C(OC(=O)C)C=C1OC)C=2OC=3C=C(OC)C=C(OC(=O)C)C3C(=O)C2OC)C	CNP0080428	[Apuleia leiocarpa]	[[0.99626471 0.00268379 0.0010515 ]]	plants
O=C(OC1=CC(=CC(OC)=C1OC)C=2OC=3C=C(OC)C(OC(=O)C)=C(OC)C3C(=O)C2OC)C	CNP0080429	[Apuleia leiocarpa]	[[0.98907034 0.00638586 0.0045438 ]]	plants
O=C(OC1=CC(=C(OC(=O)C)C=C1OC)C=2OC3=CC(OC)=CC(OC)=C3C(=O)C2OC)C	CNP0080431	[Apuleia leiocarpa]	[[0.99254011 0.00636905 0.00109084]]	plants
O=C1C(OC)=C(OC=2C=C(OC)C(OC)=C(O)C12)C=3C=CC(OC)=C(OC)C3OC	CNP0080472	[Apuleia leiocarpa]	[[0.99622375 0.00153616 0.00224009]]	plants
O=C(OC1=CC(OC)=CC=2OC(=C(OC)C(=O)C12)C=3C=CC(OC)=C(OC(=O)C)C3OC(=O)C)C	CNP0082831	[Apuleia leiocarpa]	[[0.9909536 0.00764126 0.00140514]]	plants
O=C1C(OC)=C(OC=2C=C(OC)C(OC)=C(OC)C12)C=3C=C(OCC)C(OC)=CC3OCC	CNP0103741	[Apuleia leiocarpa]	[[0.99337653 0.00479708 0.00182639]]	plants
O=C(OC1=C(OC)C(OC)=CC=2OC(=C(OC)C(=O)C21)C=3C=CC(OC)=C(OC)C3OC)C	CNP0109976	[Apuleia leiocarpa]	[[0.98748297 0.00923822 0.00327881]]	plants
O=C1C(OC)=C(OC=2C=C(OC)C(OC)=C(OC)C12)C=3C=C(O)C(OC)=C(OC)C3	CNP0209480	[Apuleia leiocarpa]	[[0.99368399 0.00136558 0.00495042]]	plants
O=C(OC1=C(OC)C=CC(=C1OC(=O)C)C=2OC=3C=C(OC)C(OC(=O)C)=C(OC(=O)C)C3C(=O)C2OC)C	CNP0246588	[Apuleia leiocarpa]	[[0.97415552 0.02135811 0.00448637]]	plants
O=C1C(OC)=C(OC2=CC(OC)=C(OC)C(OC)=C12)C=3C=CC(OC)=C(OC)C3OC	CNP0339169	[Apuleia leiocarpa]	[[0.99529026 0.00205202 0.00265772]]	plants
O=C(OC1C(OC(=O)C)C2C(C)(C)CCCC2(C)C3CC=4OC=CC4C(C(=O)OC)C13)C	CNP0108897	[Pterodon pubescens]	[[0.99002655 0.00563318 0.00434027]]	plants
O=C(OC1C(OC(=O)C)C2C(C)(C)CCCC2(C)C3CC=4OC=CC4C(C)C13)C	CNP0167572	[Pterodon apparicioi]	[[0.99362398 0.0043888 0.00198722]]	plants
O=C1C2=CC(OC)=C(OC)C=C2OCC1C3=CC=C(OC)C(OC)=C3OC	CNP0190981	[Pterodon pubescens]	[[0.99654876 0.00164221 0.00180902]]	plants
O=C(OC1C(OC(=O)C)C2C(C(=O)OC)(C)CCCC2(C)C3CC=4OC=CC4C(O)(C)C13)C	CNP0192398	[Pterodon pubescens]	[[0.99348733 0.0046171 0.00189558]]	plants
O=C1C2=CC(OC)=C(OC)C=C2OC=C1C=3C=CC(OC)=C(OC)C3OC	CNP0199315	[Pterodon pubescens]	[[9.96583762e-01 1.20703346e-04 3.29553506e-03]]	plants
O=CC1C=2C=COC2CC3C1C(OC(=O)C)C(OC(=O)C)C4C(C)(C)CCCC34C	CNP0204797	[Pterodon pubescens]	[[0.97862688 0.01885539 0.00251773]]	plants
O=C1C2=CC(O)=C(O)C=C2OC3=C4C=CC(OC4=CC(OC)=C13)(C)C	CNP0224461	[Pterodon pubescens]	[[9.97421006e-01 2.51471850e-03 6.42756488e-05]]	plants
O=C(OC1C(O)C2C(C(=O)OC)C=3C=COC3CC2C4(C)CCCC(C)(C)C14)C	CNP0233014	[Pterodon polygalaeflorus]	[[0.99102632 0.00556403 0.00340965]]	plants
O=C(O)C1C=2C=COC2CC3C1C(O)C(O)C4C(C)(C)CCCC34C	CNP0249589	[Pterodon polygalaeflorus]	[[0.97980036 0.017619 0.00258064]]	plants
O=C1OC2(O)C(=C1)C(O)(C)C3C(OC(=O)C)C(OC(=O)C)C4C(C(=O)OC)(C)CCCC4(C)C3C2	CNP0262563	[Pterodon pubescens]	[[9.94658691e-01 4.89251114e-03 4.48798319e-04]]	plants
O=C(OC)C1C=2C=COC2CC3C1C(O)C(O)C4C(C)(C)CCCC34C	CNP0273435	[Pterodon polygalaeflorus]	[[0.99109969 0.00661211 0.00228821]]	plants
O=C1C2=CC(OC)=C(OC)C=C2OC=C1C=3C=CC(OC)=C(OC)C3	CNP0323071	[Pterodon pubescens]	[[9.83622158e-01 2.66590910e-04 1.61112513e-02]]	plants
O=C1C2=CC(OC)=C(OC)C=C2OC=C1C=3C=C4OCOC4=CC3OC	CNP0324497	[Pterodon pubescens]	[[9.99025145e-01 3.51114376e-04 6.23740740e-04]]	plants
O=C(OC1C(O)C2C(C)(C)CCCC2(C)C3CC=4OC=CC4C(C(=O)OC)C13)C	CNP0351844	[Pterodon pubescens]	[[0.99033424 0.00668656 0.0029792 ]]	plants
OC1C(O)C2C(C)(C)CCCC2(C)C3CC=4OC=CC4C(O)(C)C13	CNP0360656	[Pterodon polygalaeflorus]	[[0.98108138 0.01605945 0.00285916]]	plants
O=C1OC(C2=CC=C(OC3OC(CO)C(O)C(OC4OC(C)C(O)C(O)C4O)C3O)C=C2)CC=5C=CC=C(O)C15	CNP0085119	[Scorzonera judaica]	[[0.97162782 0.00467433 0.02369786]]	plants
OC1=CC=C(C=C1OC)C2OCC3C(OC(OC4OC(CO)C(O)C(O)C4O)C23)C5=CC=C(O)C(OC)=C5	CNP0127155	[Scorzonera judaica]	[[9.97945929e-01 4.22900140e-04 1.63117129e-03]]	plants
O=C(O)C=1C(O)=CC=CC1CC(=O)C2=CC(O)=C(O)C(OC)=C2	CNP0132908	[Scorzonera judaica]	[[0.77353021 0.20447074 0.02199905]]	plants
O=C(O)C=1C(O)=CC=CC1CC(=O)C2=CC=C(O)C(O)=C2	CNP0134125	[Scorzonera judaica]	[[0.94331154 0.04586707 0.01082139]]	plants
O=C1OC(C2=CC=C(O)C=C2)CC=3C=CC=C(OC4OC(CO)C(O)C(O)C4O)C13	CNP0181212	[Scorzonera judaica]	[[0.99575461 0.00287814 0.00136725]]	plants
O=C1OC(C2=CC=C(O)C(O)=C2)CC1=CC3=CC=C(O)C(O)=C3	CNP0202757	[Scorzonera judaica]	[[0.79082363 0.20128052 0.00789586]]	plants
O=C1OC(C2=CC=C(OC3OC(CO)C(O)C(O)C3O)C=C2)CC=4C=CC=C(O)C14	CNP0260220	[Scorzonera judaica]	[[9.97261076e-01 8.39406491e-04 1.89951761e-03]]	plants
O=C1OC(=CC2=CC=C(O)C(O)=C2)C=3C=CC=C(O)C13	CNP0283104	[Scorzonera judaica]	[[0.93520344 0.04386766 0.0209289 ]]	plants
O=C1OC(=CC2=CC=C(O)C(O)=C2)C=3C=CC=C(OC4OC(CO)C(O)C(O)C4O)C13	CNP0284728	[Scorzonera judaica]	[[9.97006376e-01 2.63551918e-03 3.58105280e-04]]	plants
O=C1OC(C=2C=CC=C(O)C12)C(O)C3=CC=C(O)C=C3	CNP0292230	[Scorzonera judaica]	[[0.63357283 0.33346757 0.0329596 ]]	plants
O=C1OC(C2=CC=C(O)C=C2)CC=3C=CC=C(OC)C13	CNP0297036	[Scorzonera judaica]	[[0.9784654 0.01424584 0.00728876]]	plants
OC1=CC=C(C=C1OC)C2OCC3C(OC(O)C23)C4=CC=C(O)C(OC)=C4	CNP0341028	[Scorzonera judaica]	[[0.97214061 0.00452625 0.02333314]]	plants
O=C(O)C=1C(O)=CC=CC1CC(=O)C2=CC=C(O)C=C2	CNP0346007	[Scorzonera judaica]	[[0.93046207 0.03808684 0.03145109]]	plants
O=C1OC(C2=CC=C(OC3OC(COC4OCC(O)(CO)C4O)C(O)C(O)C3O)C=C2)CC=5C=CC=C(O)C15	CNP0388735	[Scorzonera judaica]	[[9.95892558e-01 9.37534473e-04 3.16990756e-03]]	plants
O=C(O)C=1C(O)=CC=CC1C=CC2=CC=C(OC3OC(CO)C(O)C(O)C3O)C=C2	CNP0396151	[Scorzonera judaica]	[[0.99329564 0.0018461 0.00485826]]	plants
O=C1OC(O)C(C=CC2C(O)(COC(=O)CC(O)C)CCC3C2(C)CCC4C(C)(C)CCCC43C)=C1	CNP0143728	[Spongia sp.]	[[0.9308983 0.04623544 0.02286626]]	plants
O=S(=O)(O)OCC(CCCC1=COC=C1)CCC2(C3=CCCC(C)(C)C3CCC2C)C	CNP0162176	[Spongia irregularis, Coscinoderma sp.]	[[0.97835254 0.00445781 0.01718965]]	plants
OC1=C(OC)C=C(OC)C=2OC(C=CC12)(C)CCC3(C)CCC=C(C)C3C	CNP0171085	[Spongia sp.]	[[0.74271274 0.24585485 0.01143241]]	plants
O=C1OC(O)C(C=CC2C(O)(COC(=O)C)CCC3C2(C)CCC4C(C)(C)CCCC43C)=C1	CNP0172872	[Spongia sp.]	[[0.95767878 0.02651366 0.01580756]]	plants
O=C(OC1CC2C(CCC3C2(C)CCC4C(C)(CO)CCCC43C)C5OC6OC(=O)CC61O5)C	CNP0204495	[Spongia sp.]	[[9.72580534e-01 2.66996994e-02 7.19766243e-04]]	plants
O=C1C(=CCN1CCC(C)C)CCCC(COS(=O)(=O)O)CCC2(C3=CCCC(C)(C)C3CCC2C)C	CNP0218721	[Spongia irregularis]	[[0.72621699 0.14727815 0.12650486]]	plants
O=C1C=C(NCCC=2C=CC=CC2)C(=O)C(=C1O)CC=C(C)CCC3(C)CCC=C(C)C3C	CNP0238087	[Spongia sp.]	[[0.39505466 0.4228982 0.18204714]]	fungi
O=C1C=C(NCCC(C)C)C(=O)C(=C1O)CC=C(C)CCC2(C)CCC=C(C)C2C	CNP0238395	[Spongia sp.]	[[0.38714617 0.33286745 0.27998638]]	plants
O=C(O)C(=CCCC(=CCCC(=CCCC(=CCCC1=COC=C1)C)C)C(=O)O)C	CNP0309150	[Spongia officinalis]	[[0.85352923 0.13599804 0.01047273]]	plants
O=C(O)CN1C=C2CCC3C(C)(CCC4C(C)(C)CCCC43C)C2C=C1CCC(=O)O	CNP0425004	[Spongia sp.]	[[0.81665875 0.05843115 0.1249101 ]]	plants
O=C1OC(O)C(=C1)C2OC3(COC(=O)C(O)C)CCC4C5(C)CCCC(C)(C)C5CCC4(C)C3C2	CNP0425263	[Spongia sp.]	[[0.98382228 0.01172922 0.00444849]]	plants
O=C(OCC1(C)CCCC2(C)C1CCC3(C)C4CC(O)C56OC(OC6OC(=O)C5)C4CCC32)C	CNP0425585	[Spongia sp.]	[[0.98000381 0.01888816 0.00110802]]	plants
O=C(O)CN1C=CC2C(=C1)CCC3C2(C)CCC4C(C)(C)CCCC43C	CNP0425643	[Spongia sp.]	[[0.85251416 0.03205805 0.11542779]]	plants
O=C(O)CN1C=CC2C(=C1)CCC3C2(C)CCC4C(C)(COC(=O)C)CCCC43C	CNP0426804	[Spongia sp.]	[[0.97593179 0.01590566 0.00816255]]	plants
O=S(=O)(O)CCN1C=CC2C(=C1)CCC3C2(C)CCC4C(C)(C)CCCC43C	CNP0426866	[Spongia sp.]	[[0.79960103 0.01724708 0.18315188]]	plants
O=C(OC1CC2C(C(=O)O)(C)C(O)CCC32CC43CCC5(C)C(CCC5(C)C14)C(C)CCCC(O)(C)C)C	CNP0085056	[Combretum quadrangulare]	[[0.94942391 0.04448913 0.00608695]]	plants
O=C1CCC23CC43CCC5(C)C(CCC5(C)C4C(O)CC2C1(C)C)C(C)CCC(O)(C(=C)C)C	CNP0085058	[Combretum quadrangulare]	[[9.86829154e-01 1.23741504e-02 7.96695461e-04]]	plants
O=C1CCC23CC43CCC5(C)C(CCC5(C)C4C(O)CC2C1(C)C)C(C)CC=CC(O)(C)C	CNP0085059	[Combretum quadrangulare]	[[0.99402222 0.00170132 0.00427646]]	plants
O=C1CCC23CC43CCC5(C)C(CCC5(C)C4C(O)CC2C1(C)CO)C(C)CC(O)C(O)C(O)(C)C	CNP0085060	[Combretum quadrangulare]	[[0.9971792 0.00151919 0.00130161]]	plants
O=C1CCC23CC43CCC5(C)C(CCC5(C)C4C(O)CC2C1(C)C)C(C)CC(O)C(O)C(O)(C)C	CNP0085062	[Combretum quadrangulare]	[[0.99533421 0.00159233 0.00307346]]	plants
O=C1CCC23CC43CCC5(C)C(CCC5(C)C4C(O)CC2C1(C)C)C(C)CC(O)C(C(=C)C)C	CNP0105445	[Combretum quadrangulare]	[[9.96307146e-01 3.25347248e-03 4.39381575e-04]]	plants
OC=1C=C(OC)C(=CC1O)CCCC2=CC=C(OC)C(OC)=C2	CNP0135691	[Combretum griffithii]	[[9.98862682e-01 9.40215725e-04 1.97102100e-04]]	plants
OC1=CC=C(C=C1OC)CCCC2=CC(OC)=C(O)C=C2OC	CNP0142550	[Combretum griffithii]	[[9.99709575e-01 2.26231318e-04 6.41933036e-05]]	plants
O=C1C=C(C(=O)C=C1OC)CCCC2=CC=C(O)C(OC)=C2	CNP0162807	[Combretum griffithii]	[[0.98515021 0.01226036 0.00258943]]	plants
O=C1CCC23CC43CCC5(C)C(CCC5(C)C4C(O)CC2C1(C)C)C(C)CC=CC(OC)(C)C	CNP0207208	[Combretum quadrangulare]	[[0.99276174 0.00119655 0.00604171]]	plants
O=C(OC1CC2C(C(=O)O)(C)C(O)CCC32CC43CCC5(C)C(CCC5(C)C14)C(C)CCC(O)C(=C)C)C	CNP0234249	[Combretum quadrangulare]	[[0.95357216 0.03777064 0.0086572 ]]	plants
OC1=CC=C(C=C1OC)CCCC2=CC=C(OC)C=C2O	CNP0242585	[Combretum griffithii]	[[9.99317880e-01 6.14111591e-04 6.80086449e-05]]	plants
O=C1CCC23CC43CCC5(C)C(CCC5(C)C4C(O)CC2C1(C)C)C(C)CC(O)C=C(C)C	CNP0336238	[Combretum quadrangulare]	[[9.97142983e-01 1.89212559e-03 9.64891359e-04]]	plants
OC1=CC=C(C=C1OC)CCCC2=CC=C(OC)C(O)=C2OC	CNP0398768	[Combretum griffithii]	[[9.99673254e-01 1.18783948e-04 2.07962477e-04]]	plants
O=C1C=2C=CC=CC2OC=3C=4C=CC=CC4OC(C13)CCCCCCCCCCCCCCCCCC	CNP0080344	[Conchocarpus heterophyllus]	[[0.9077544 0.04953535 0.04271024]]	plants
O=C1C=2C=CC=CC2OC=3C=4C=CC=CC4OC(C13)CCCCCCCCCCCC	CNP0080411	[Conchocarpus heterophyllus]	[[0.92020933 0.03941222 0.04037845]]	plants
O=C1C=2C=CC=CC2OC=3C=4C=CC=CC4OC(C13)CCCCCCCCCC	CNP0080437	[Conchocarpus heterophyllus]	[[0.92919239 0.02895389 0.04185373]]	plants
O=C1C=2C=CC=CC2N(O)C(=O)N1CCC3=CNC4=CC=C5OC(C=CC5=C43)(C)C	CNP0080599	[Conchocarpus gaudichaudianus]	[[0.58449571 0.24713415 0.16837014]]	plants
O=C1C(=C(OC)C=2C=CC=CC2N1C)CC=C(C)CCC(O)C(O)(C)C	CNP0117418	[Conchocarpus gaudichaudianus]	[[0.9702538 0.01894667 0.01079954]]	plants
O=C1C=C(OC)C=2C=CC=CC2N1OC	CNP0151137	[Conchocarpus heterophyllus]	[[0.97577398 0.01624824 0.00797779]]	plants
O=C(C=CC1=CC=C(OC)C(O)=C1)NCCC2=CC=C(O)C=C2	CNP0230374	[Conchocarpus gaudichaudianus]	[[0.98523315 0.00323153 0.01153532]]	plants
O=C(OC)C=1C(=O)C=2C=CC=CC2N3C(=O)C(OC)=CC13	CNP0256326	[Conchocarpus inopinatus]	[[0.87690343 0.07277493 0.05032164]]	plants
O=C1NC=2C=CC=CC2C(=O)N1CCC3=CNC4=CC=C5OC(C=CC5=C43)(C)C	CNP0265195	[Conchocarpus gaudichaudianus]	[[0.60011707 0.1958897 0.20399323]]	plants
O=C1C=2C=CC=CC2OC=3C=4C=CC=CC4OC(C13)CCCCCCCCCCCCCCCC=CC	CNP0292666	[Conchocarpus heterophyllus]	[[0.91206117 0.06350174 0.02443709]]	plants
O=C1C=2C=CC=C(OC)C2N(C3=CC(OC)=C(OC)C(OC)=C13)C	CNP0301489	[Conchocarpus inopinatus]	[[9.96644463e-01 7.34507752e-04 2.62102952e-03]]	plants
O=C(OC1CC2=CCC3C(CCC4(C)C(CCC34)C(C)CCC(CC)C(C)C)C2(C)CC1)C=5C=CC=CC5	CNP0363297	[Conchocarpus heterophyllus]	[[0.95955075 0.02300499 0.01744426]]	plants
O=C1C=2C=CC=CC2N(C(=O)N1CCC3=CNC4=CC=C5OC(C=CC5=C43)(C)C)C	CNP0413364	[Conchocarpus gaudichaudianus]	[[0.69782555 0.12451653 0.17765791]]	plants
O=C1C=2C=CC=CC2OC=3C=4C=CC=CC4OC(C13)CCCCCCCCCCCCCCCCC	CNP0420063	[Conchocarpus heterophyllus]	[[0.88871219 0.05729791 0.05398991]]	plants
[O-][N+]12CC(=CCOC)C3CC2C45C(=NC=6C(OC)=CC(OC)=C(OC)C64)OCC3C1C5	CNP0085397	[Gardneria ovata]	[[0.95711691 0.02629303 0.01659006]]	plants
[O-][N+]12CC(=CC)C3C(=CC4(C=5C=CC=CC5NC41C3)CC2)CO	CNP0085398	[Gardneria ovata]	[[0.94014848 0.02487891 0.03497261]]	plants
[O-][N+]12CC(=CCOC)C3CC2C45C(=NC=6C=C7OCOC7=C(OC)C64)OCC3C1C5	CNP0085399	[Gardneria ovata]	[[0.98931728 0.00653462 0.0041481 ]]	plants
OCC=C1CN2C3CC45C(=NC=6C(OC)=CC(OC)=CC64)OCC3C1CC25	CNP0133177	[Gardneria ovata]	[[0.97394635 0.02406481 0.00198884]]	plants
N1=C2OCC3C4C(=CCOC)CN5C3CC2(C6=C1C(OC)=CC(OC)=C6OC)C5C4	CNP0151784	[Gardneria ovata]	[[0.97653796 0.01686025 0.00660178]]	plants
N1=C2OCC3C4C(=CC)CN5C3CC2(C=6C=C(OC)C=C(OC)C16)C5C4	CNP0156088	[Gardneria ovata]	[[0.96605489 0.02777908 0.00616602]]	plants
N=1C=2C=C3OCOC3=C(OC)C2C45C1OCC6C7C(=CCOC)CN(C6C4)C5C7	CNP0188019	[Gardneria ovata]	[[0.99113638 0.0069502 0.00191342]]	plants
OCC=C1CN2C3CC45C(=NC=6C=C7OCOC7=C(OC)C64)OCC3C1CC25	CNP0227939	[Gardneria ovata]	[[9.96047349e-01 3.07317199e-03 8.79479476e-04]]	plants
N=1C=2C(OC)=CC(OC)=C(OC)C2C34C1OCC5C6C(=CC)CN(C5C3)C4C6	CNP0267217	[Gardneria ovata]	[[0.98682785 0.01012776 0.0030444 ]]	plants
OCC1OC(OC2=C3OCOC3=CC=4N=C5OCC6C7C(=CCOC)CN8C6CC5(C42)C8C7)C(O)C(O)C1O	CNP0270579	[Gardneria ovata]	[[0.99620237 0.00190496 0.00189267]]	plants
N=1C=2C=C3OCOC3=C(OC)C2C45C1OCC6C7C(=CC)CN(C6C4)C5C7	CNP0320301	[Gardneria ovata]	[[0.99255327 0.00632658 0.00112015]]	plants
[O-][N+]12CC(=CC)C3CC2C45C(=NC=6C=C7OCOC7=C(OC)C64)OCC3C1C5	CNP0324591	[Gardneria ovata]	[[0.99416961 0.0039445 0.00188589]]	plants
N=1C=2C(OC)=C(OC)C(OC)=CC2C34C1OCC5C6C(=CC)CN(C5C3)C4C6	CNP0330948	[Gardneria ovata]	[[0.9903035 0.00751739 0.00217912]]	plants
OCC=C1CN2C3CC45C(=NC=6C(OC)=CC(OC)=C(OC)C64)OCC3C1CC25	CNP0356438	[Gardneria ovata]	[[0.97288253 0.02331462 0.00380285]]	plants
O=C1NCCC=2C=3C=C(O)C=CC3NC12	CNP0105415	[Hyrtios reticulatus]	[[0.90708967 0.04505219 0.04785814]]	plants
O=C(O)C1N=C(C2=CNC3=CC=C(O)C=C32)C=4C(O)=CC=C5NC=C(C54)C1	CNP0138604	[Hyrtios erectus]	[[0.15934353 0.63301061 0.20764587]]	fungi
O=C(OC1CC2C3(C)CCCC(C)(C)C3CCC2(C)C4CC(O)C5=COC=C5C14C)C	CNP0155376	[Hyrtios erectus, Spongia officinalis]	[[0.95378222 0.03715602 0.00906175]]	plants
OC1=CC=C(O)C(=C1)CC2(C)C(C)CCC3(C(=C)CCCC32)C	CNP0157439	[Hyrtios tubulatus, Dysidea sp.]	[[0.67334175 0.24545452 0.08120373]]	plants
OC=1C=CC=2NC=C(C=3N=CC(=CN3)C4=CNC5=CC=C(O)C=C54)C2C1	CNP0158425	[Hyrtios sp.]	[[0.29582391 0.46869774 0.23547835]]	fungi
O=C(OCC1(C)CCCC2(C)C1CCC3(C)C4CC=C5COC(O)C5C4(C)C(OC(=O)C)CC32)C	CNP0259166	[Hyrtios erecta]	[[9.82524567e-01 1.72108027e-02 2.64630142e-04]]	plants
O=C(C1=NC=CC=2C=3C=C(O)C=CC3NC12)C4=CNC=5C=CC(O)=CC54	CNP0273887	[Hyrtios erectus]	[[0.20637913 0.55311413 0.24050674]]	fungi
OC1C=2C=COC2C3(C)C(O)CC4C5(C)CCCC(C)(C)C5CCC4(C)C3C1	CNP0289637	[Hyrtios erectus, Cacospongia mollior]	[[0.85967349 0.0445345 0.09579201]]	plants
ClC(Cl)=C(CCC=1C(O)=CC(Cl)=CC1O)CCC	CNP0291815	[Hyrtios sp.]	[[0.04506038 0.29877247 0.65616715]]	bacteria
O=C(C1=NC=CC=2C=3C=C(O)C=CC3NC12)C4=C(SC)N(C=[N+]4C)C	CNP0305616	[Hyrtios erecta]	[[0.71136035 0.04982922 0.23881043]]	plants
O=C1C=C(OC)C(=O)C(O)=C1CC2(C)C(C)CCC3(C(=C)CCCC32)C	CNP0359942	[Hyrtios tubulatus]	[[0.81982933 0.15751913 0.02265154]]	plants
O=C1OC(O)C2=C1C3(C)C(O)CC4C5(C)CCCC(C)(C)C5CCC4(C)C3CC2OC(=O)C	CNP0425199	[Hyrtios gumminae]	[[9.94624043e-01 4.53416351e-03 8.41793132e-04]]	plants
O=C1OC(O)C2=C1C3(C)C(OC(=O)C)CC4C5(C)CCCC(C)(C)C5CCC4(C)C3CC2	CNP0426514	[Hyrtios gumminae]	[[9.95715064e-01 3.92089946e-03 3.64036771e-04]]	plants
O=C1OC(O)C2=C1C3(C)C(O)CC4C5(C)CCCC(C)(C)C5CCC4(C)C3CC2O	CNP0426551	[Hyrtios gumminae]	[[0.9750862 0.02175265 0.00316116]]	plants
N=C1NC2=C(C=C3C=C(OC)C(O)=CC3=C2C=4C=CC(OC)=CC4)N1C	CNP0124124	[Leucetta chagosenis]	[[0.9508898 0.01031992 0.03879027]]	plants
O=C1N(C(=NC1(CC2=CC=C(O)C=C2)C(OC)C3=CC=C(OC)C=C3)N)C	CNP0153490	[Leucetta sp.]	[[0.83876435 0.10460628 0.05662936]]	plants
N=C1NC2=C(C=C3C=C(OC)C(OC)=CC3=C2C=4C=CC(OC)=CC4)N1C	CNP0158059	[Leucetta chagosenis]	[[0.94945401 0.00868961 0.04185638]]	plants
O=C1C=CC2(C=C1)CC3(O)N(C(=NC3(OC)C2C4=CC=C(OC)C=C4)N)C	CNP0165162	[Leucetta sp.]	[[0.73878488 0.18327021 0.0779449 ]]	plants
O=C1C=CC2(C=C1)CC3(O)N(C(=NC3(O)C2C4=CC=C(OC)C=C4)N)C	CNP0192044	[Leucetta sp.]	[[0.78689077 0.11111473 0.10199449]]	plants
O=C1C(OC)=C(OC)C(=O)C2=C1C=C3C(NC(=O)N3C)=C2C=4C=CC(OC)=CC4	CNP0226770	[Leucetta chagosensis]	[[0.53641544 0.21324286 0.25034169]]	plants
N=C1NC(=C(N1C)CC2=CC=C(O)C(OC)=C2)CC3=CC=C(OC)C=C3	CNP0244037	[Leucetta chagosenis]	[[0.90119128 0.06135132 0.0374574 ]]	plants
O=C1C(=NC2=NC(=C(N2C)CC3=CC(OC)=C(O)C(OC)=C3)CC4=CC=C(OC)C=C4)N=C(NC)N1C	CNP0260161	[Leucetta chagosensis]	[[0.93971347 0.03869769 0.02158884]]	plants
O=C1C=CC2(OC3(N(C(=O)NC3(NC)C2)C)CC4=CC=C(OC)C=C4)C=C1	CNP0265552	[Leucetta sp.]	[[0.47828241 0.32140353 0.20031406]]	plants
OC1=CC=C(C=C1)CC2=C(N=C(N)N2C)CC3=CC=C(OC)C=C3	CNP0286912	[Leucetta chagosenis, Leucetta cf. chagosensis, Leucetta chagosensis]	[[0.93901783 0.02766719 0.03331498]]	plants
O=C1NC(=O)C(=NC2=NC(=CN2CC3=CC=C(O)C=C3)CC4=CC=C(OC)C=C4)N1	CNP0306718	[Leucetta cf. chagosensis]	[[0.88340742 0.08296956 0.03362302]]	plants
OC(C=CCC=CCC=CCC=CCC=CCCCCCCC(O)C(N)C)CC=CC(O)C(N)C	CNP0424002	[Leucetta microrhaphis]	[[0.3572714 0.22745064 0.41527796]]	bacteria
O=S(=O)(O)OC1CC2C(OS(=O)(=O)O)CC3C4CCC(C(C=CC(C(=C)C)C(C)C)C)C4(C)CCC3C2(C)CC1OS(=O)(=O)O	CNP0425345	[Leucetta microraphis]	[[0.76638448 0.20826742 0.02534809]]	plants
O=C1NC(C(=O)N2CCCC2C(=O)NC(C3=NC(=CS3)C4=NC(C(=O)NC(C5=NC1=CO5)C)=C(O4)C)C(C)C)C(C)CC	CNP0426850	[Leucetta microraphis]	[[0.02572322 0.03272858 0.9415482 ]]	bacteria
O=C(OC)C12CCC(C)C(O)(C)C2C3=CCC4C5(C)CCC(O)C(CO)(CO)C5CCC4(C)C3(C)CC1	CNP0080564	[Alibertia edulis]	[[9.98736971e-01 6.61198615e-04 6.01830232e-04]]	plants
O=C(OCC1(COC(=O)C)C(OC(=O)C)CCC2(C)C3CC=C4C5C(O)C(C)(C)CCC5(C(=O)OC)CCC4(C)C3(C)CCC21)C	CNP0102899	[Alibertia edulis]	[[9.96397080e-01 2.77598341e-03 8.26936988e-04]]	plants
O=C(OC)C1=COC(O)C2C1C(O)CC2C	CNP0111561	[Alibertia macrophylla]	[[0.97535547 0.02234176 0.00230277]]	plants
O=C(OC)C12CCC3(C(=CCC4C5(C)CCC(O)C(CO)(CO)C5CCC43C)C2C(O)C(C)(C)CC1)C	CNP0194145	[Alibertia edulis]	[[9.98720384e-01 7.99094538e-04 4.80520979e-04]]	plants
OC1CC2(C)C(CCC34CC(CCC32)C(O)(C)C4)C(C)(C)C1O	CNP0195876	[Alibertia macrophylla]	[[0.98787039 0.00957852 0.0025511 ]]	plants
O=C(OCC1(COC(=O)C)C(OC(=O)C)CCC2(C)C3CC=C4C5C(O)(C)C(C)CCC5(C(=O)OC)CCC4(C)C3(C)CCC21)C	CNP0201979	[Alibertia edulis]	[[0.99265114 0.00596435 0.00138451]]	plants
O=C(OC)C1=COC(OC(=O)C)C2C1CC(OC(=O)C)C2C	CNP0224572	[Alibertia macrophylla]	[[0.9951285 0.00377639 0.00109511]]	plants
O=C(OCC(C)CCO)C=CC1=CC=C(O)C(O)=C1	CNP0231891	[Alibertia macrophylla]	[[0.95911637 0.02975431 0.01112932]]	plants
O=C(OCC1(O)COC(OCC2OC(OC=3C=C(OC)C(OC)=C(OC)C3)C(O)C(O)C2O)C1O)C4=CC(OC)=C(O)C(OC)=C4	CNP0268810	[Alibertia sessilis]	[[0.9889487 0.00711857 0.00393273]]	plants
O=C(OC)C1=COC(OC2OC(CO)C(O)C(O)C2O)C3C(=C)C(O)C(O)C13	CNP0281583	[Alibertia edulis]	[[9.98766030e-01 5.58532463e-04 6.75437102e-04]]	plants
O=C(OC)C1=COC(OC(=O)C)C2C1C(OC(=O)C)CC2C	CNP0282586	[Alibertia macrophylla]	[[9.90756932e-01 8.82232111e-03 4.20747232e-04]]	plants
O=C(OC)C12CCC(C)C(C)C2C3=CCC4C5(C)CCC(O)C(C)(CO)C5CCC4(C)C3(C)CC1	CNP0308759	[Alibertia edulis]	[[9.98423730e-01 8.41031409e-04 7.35238968e-04]]	plants
O=C(OC1OC(CO)C(O)C(O)C1O)C23CCC(C)C(O)(C)C3C4=CCC5C6(C)CCC(OC7OC(CO)C(O)C(O)C7OC8OC(CO)C(O)C(O)C8OC9OC(C)C(O)C(O)C9O)C(C)(C)C6CCC5(C)C4(C)CC2	CNP0332432	[Alibertia edulis]	[[9.98654600e-01 4.36504492e-04 9.08895590e-04]]	plants
O=C1C(OC2OC(CO)C(O)C(O)C2O)=CC3C(=CCC4C3(C(=O)CC5(C)C(C(O)CC45C)C(O)(C(=O)CC(OC)C(O)(C)C)C)C)C1(C)C	CNP0085113	[Machilus yaoshansis]	[[0.98395039 0.00971788 0.00633173]]	plants
O=C1C(OC2OC(CO)C(O)C(O)C2O)=CC3C(=CCC4C3(C(=O)CC5(C)C6C(OC7(O)CC(OC7(O)C6C)(C)C)CC45C)C)C1(C)C	CNP0085114	[Machilus yaoshansis]	[[0.95502662 0.04218952 0.00278386]]	plants
O=C1OC(C)(C)C(N1)CC(=O)C(O)(C)C2C(O)CC3(C)C4CC=C5C(C=C(OC6OC(CO)C(O)C(O)C6O)C(=O)C5(C)C)C4(C(=O)CC23C)C	CNP0098260	[Machilus yaoshansis]	[[0.98538979 0.00744194 0.00716826]]	plants
OC=1C=C(C=C(OC)C1O)C2C3=CC(O)=C(OC)C=C3CC(C)C2C	CNP0132892	[Machilus robusta]	[[0.99775381 0.00102482 0.00122137]]	plants
OC1=CC=C(C=C1OC)C2OCC(CC3=CC(OC)=C(O)C(OC)=C3)C2C	CNP0132895	[Machilus robusta]	[[9.97102045e-01 6.97364818e-04 2.20058979e-03]]	plants
OC1=CC=C(C=C1O)C2C3=CC(O)=C(OC)C=C3CC(C)C2C	CNP0132903	[Machilus robusta]	[[9.98308228e-01 6.07084893e-04 1.08468695e-03]]	plants
O=C1C(OC2OC(CO)C(O)C(O)C2O)=CC3C(=CCC4C3(C(=O)CC5(C)C6C(OC7(O)CC(OC7(O)C6(O)C)(C)C)CC45C)C)C1(C)C	CNP0141354	[Machilus yaoshansis]	[[0.97485364 0.02291576 0.0022306 ]]	plants
O=C1C(OC2OC(CO)C(O)C(O)C2O)=CC3C(=CCC4C3(C(=O)CC5(C)C6C(OC(CC(=O)C6(O)C)C(O)(C)C)CC45C)C)C1(C)C	CNP0160966	[Machilus yaoshansis]	[[0.98845809 0.00878193 0.00275997]]	plants
O=C(OCC(CC1=CC(OC)=C(O)C(OC)=C1)C(C)CC2=CC=C(O)C(OC)=C2)C	CNP0184586	[Machilus robusta]	[[0.99423979 0.00349556 0.00226465]]	plants
O=C(OCC(C)C(C)C(C1=CC=C(O)C(OC)=C1)C2=CC=C(O)C(OC)=C2)C	CNP0201766	[Machilus robusta]	[[9.95580720e-01 4.03586555e-03 3.83414410e-04]]	plants
OC1=CC=C(C=C1OC)CC(C)C(C)CC2=CC(O)=C(O)C(OC)=C2	CNP0227492	[Machilus robusta]	[[0.99579698 0.00294108 0.00126194]]	plants
O=C1C=COC1(C)C2C(O)CC3(C)C4CC=C5C(C=C(OC6OC(CO)C(O)C(O)C6O)C(=O)C5(C)C)C4(C(=O)CC23C)C	CNP0269473	[Machilus yaoshansis]	[[0.98812296 0.00740137 0.00447567]]	plants
O=C(C1=CCC2(C)C3CC=C4C(C=C(OC5OC(CO)C(O)C(O)C5O)C(=O)C4(C)C)C3(C(=O)CC12C)C)C	CNP0298579	[Machilus yaoshansis]	[[0.97462092 0.02185594 0.00352314]]	plants
O=C1OC(C(=CC(CO)CC)C)CC(OC)CC(O)C(C)(C)C2(O)OC(CC(OC)C1O)CC(OC)C2O	CNP0222284	[Mycale hentscheli]	[[0.04618097 0.21953185 0.73428718]]	bacteria
O=CN(C=CC(C)C(O)C(C(=O)CCC(C)C(OC)CC1OC(=O)CC(O)CC=CC(=O)C(C)C(OC)C=2N=C(OC2)C=3N=C(OC3)C=4N=C(OC4)C=CCC(OC)C1C)C)C	CNP0311157	[Mycale magellanica]	[[0.0138207 0.00463972 0.98153958]]	bacteria
O=C1CC(C(CO)CCCC(C)C)C2(C)CCC3C(CC=C4CC(OC5OC(CO)C(OC6OC(CO)C(O)C(O)C6O)C(OC7OCC(O)C(O)C7OC8OC(CO)C(O)C(O)C8O)C5O)CCC43C)C12	CNP0359216	[Mycale laxissima]	[[0.97818483 0.00342163 0.01839354]]	plants
O=CN(C=CC(C)C(OC(=O)C)C(C)C(O)CCC(C)C(OC)CC1OC(=O)CC(O)CC=CC(=O)C(C)C(OC)C=2N=C(OC2)C=3N=C(OC3)C=4N=C(OC4)C=CCC(OC)C1C)C	CNP0370755	[Mycale magellanica]	[[0.01205836 0.00450128 0.98344035]]	bacteria
OCC=C(CCC(C)C1CC(O)C2C3=CCC4CC(OC5OC(CO)C(OC6OC(CO)C(O)C(O)C6O)C(OC7OCC(O)C(OC8OC(CO)C(O)C(O)C8O)C7O)C5O)CCC4(C)C3CCC21C)C(C)C	CNP0423717	[Mycale laxissima]	[[0.96053255 0.02630388 0.01316357]]	plants
O=C(OCC1OC(OC2CCC3(C(=CCC4C5C(=O)CC(C(CO)CCCC(C)C)C5(C)CCC43)C2O)C)C(O)C(OC6OCC(O)C(OC7OC(CO)C(O)C(O)C7O)C6O)C1OC8OC(CO)C(O)C(O)C8O)C	CNP0423808	[Mycale laxissima]	[[0.95091293 0.01745271 0.03163436]]	plants
O=C1CC(C(CO)CCC(=C)C(C)C)C2(C)CCC3C(CC=C4C(O)C(OC5OC(CO)C(OC6OC(CO)C(O)C(O)C6O)C(OC7OCC(O)C(OC8OC(CO)C(O)C(O)C8O)C7O)C5O)CCC43C)C12	CNP0423867	[Mycale laxissima]	[[0.95752951 0.03270511 0.00976538]]	plants
O=C1CC(C(CO)CCCC(C)C)C2(C)CCC3C(CC=C4C(O)C(OC5OC(CO)C(OC6OC(CO)C(O)C(O)C6O)C(OC7OCC(O)C(OC8OC(CO)C(O)C(O)C8O)C7O)C5O)CCC43C)C12	CNP0423994	[Mycale laxissima]	[[0.97722154 0.00875059 0.01402787]]	plants
O=C(OCC1OC(OC2CCC3(C(=CCC4C3CCC5(C)C(CC(O)C45)C(C=CC(C)C(C)C)CO)C2O)C)C(O)C(OC6OCC(O)C(OC7OC(CO)C(O)C(O)C7O)C6O)C1OC8OC(CO)C(O)C(O)C8O)C	CNP0424770	[Mycale laxissima]	[[0.94562578 0.03154521 0.022829 ]]	plants
OCC1OC(OC2C(O)COC(OC3C(O)C(OC4CCC5(C(=CCC6C5CCC7(C)C(CC(O)C67)C(C=CC(C)CC)CO)C4O)C)OC(CO)C3OC8OC(CO)C(O)C(O)C8O)C2O)C(O)C(O)C1O	CNP0425222	[Mycale laxissima]	[[0.97084596 0.01441699 0.01473706]]	plants
OCC1OC(OC2C(O)COC(OC3C(O)C(OC4CCC5(C(=CCC6C5CCC7(C)C(CC(O)C67)C(C=CCC(C)C)CO)C4O)C)OC(CO)C3OC8OC(CO)C(O)C(O)C8O)C2O)C(O)C(O)C1O	CNP0425561	[Mycale laxissima]	[[0.97999252 0.00943581 0.01057167]]	plants
OCC1OC(OC2C(O)COC(OC3C(O)C(OC4CC5=CCC6C(CCC7(C)C(CC(O)C67)C(C=CCC(C)C)CO)C5(C)CC4)OC(CO)C3OC8OC(CO)C(O)C(O)C8O)C2O)C(O)C(O)C1O	CNP0426212	[Mycale laxissima]	[[0.9902243 0.00282325 0.00695245]]	plants
O=CN(C=CC(C)C(OC(=O)C)C(C(=O)CCC(C)C(OC)CC(OC(=O)CC(O)CC=CC(=O)C(C)C(OC)C=1N=C(OC1)C=2N=C(OC2)C(=O)N)C(C)C(OC)CC=CC(=O)OC)C)C	CNP0426326	[Mycale sp.]	[[0.02604394 0.0127014 0.96125466]]	bacteria
O=C(OC1C=CC2(C)C(OC(=O)CCC)C=CC(=C)C(Cl)C3OC(=O)C(C)C3(O)C(OC(=O)C)C2C1(O)C)C	CNP0114781	[Pachyclavularia violacea]	[[0.88552332 0.09172745 0.02274924]]	plants
O=C(OC1C=CC(=CC2OC(=O)C(C)C2(O)C(OC(=O)C)C3C(=CC(O)C(OC(=O)C)C13C)C)COC)C	CNP0153457	[Pachyclavularia violacea]	[[0.90625303 0.08482297 0.008924 ]]	plants
O=C(OC1C(=CC2OC(=O)C(O)(C)C2(O)C(OC(=O)C)C3C(O)(C)C(O)C=CC3(C)C(OC(=O)C)C1O)C)C	CNP0193791	[Pachyclavularia sp.]	[[0.96911801 0.0258564 0.00502559]]	plants
O=C1C=C(C)C2C3OC4C2C1C(C)COC4(C)C(O)CC=C(C)C3	CNP0194111	[Pachyclavularia violacea]	[[0.46332458 0.51484506 0.02183037]]	fungi
O=C(OC1CC(=CC2OC(=O)C(O)(C)C2(O)C(OC(=O)C)C3C(O)(C)C(O)C=CC3(C)C1O)C)C	CNP0199254	[Pachyclavularia sp.]	[[0.97890528 0.01665299 0.00444173]]	plants
O=C(OC1CC(OC(=O)C)C2(OCC(C)C3C(=O)C=C(C)C4C(OC2C43)CC1(O)C)C)C	CNP0212231	[Pachyclavularia violacea]	[[0.77502628 0.20866531 0.0163084 ]]	plants
O=C(OC1C=CC2(C)C(OC(=O)C)C(O)C(OC(=O)C)C(=CC3OC(=O)C(O)(C)C3(O)C(OC(=O)C)C2C1(O)C)C)C	CNP0212771	[Pachyclavularia sp.]	[[0.95888528 0.03647708 0.00463764]]	plants
O=C(OCC1=CC2OC(=O)C(C)C2(O)C(OC(=O)C)C3C(=CCC(OC(=O)C)C3(C)C(OC(=O)C)CC1O)C)C	CNP0226727	[Pachyclavularia violacea]	[[0.98481557 0.01212523 0.00305919]]	plants
O=C(OCC1=CC2OC(=O)C(C)C2(O)C(OC(=O)C)C3C(=CCC(OC(=O)C)C3(C)C(OC(=O)C)CC1)C)C	CNP0277472	[Pachyclavularia violacea]	[[0.98977844 0.00887583 0.00134573]]	plants
O=C(OC1CC(O)C2(OCC(C)C3C(=O)C=C(C)C4C(OC2C43)CC1(O)C)C)C	CNP0336530	[Pachyclavularia violacea]	[[0.48955041 0.48807596 0.02237363]]	plants
O=C1C=C(C)C2C3OC4C2C1C(C)COC4(C)C(O)CC(O)C(O)(C)C3	CNP0342065	[Pachyclavularia violacea]	[[0.49700331 0.46740911 0.03558758]]	plants
O=C1OC2(O)C(=C1C)C(OC(=O)C)C(OC(=O)C)C3(OC(CC3)C(C)CCC4OC4(C)C2)C	CNP0375521	[Pachyclavularia violacea]	[[0.96544655 0.00947562 0.02507784]]	plants
O=C(OC1C=CC2(C)C(O)C(OC(=O)C)CC(=CC3OC(=O)C4(OC34C(OC(=O)C)C2C1(O)C)C)C)C	CNP0405976	[Pachyclavularia sp.]	[[0.97187504 0.02487923 0.00324573]]	plants
O=C(OC1=CC=C(C=C1OC)C2OC3=C(C(=O)C2)C(OC(=O)C)=C(C(OC(=O)C)=C3C)C)C	CNP0080453	[Qualea labouriauana]	[[0.97279566 0.01969687 0.00750748]]	plants
O=C1C=2C(O)=C(C(OCC)=C(C2OC(C3=CC=C(OCC)C(OC)=C3)C1)C)C	CNP0080517	[Qualea labouriauana]	[[0.99135713 0.00686305 0.00177982]]	plants
O=C1C=2C(O)=C(C(OCC)=C(C2OC(C3=CC=C(O)C(OC)=C3)C1)C)C	CNP0080579	[Qualea labouriauana]	[[0.99568632 0.00323536 0.00107832]]	plants
O=C1C=2C(OC(C3=CC=C(OC)C=C3)C1)=CC(OC)=C(C2O)C	CNP0080617	[Qualea labouriauana]	[[9.85457025e-01 7.61724039e-04 1.37812506e-02]]	plants
O=C1C2=C(O)C=C(OC)C(=C2OC(C3=CC=C(OC)C=C3)C1)C	CNP0096051	[Qualea labouriauana]	[[0.97558023 0.00169173 0.02272804]]	plants
O=C(OC1=CC=C(C=C1OC)C2OC3=C(C(=O)C2)C(O)=C(C(OC(=O)C)=C3C)C)C	CNP0126364	[Qualea labouriauana]	[[0.98814116 0.00761465 0.00424419]]	plants
O=C(OC=1C(C(=O)C2=C(OC)C=C(OC)C(=C2OC(=O)C)C)=C(OC)C=C(OC)C1C)C	CNP0214210	[Qualea labouriauana]	[[0.71480177 0.27577194 0.00942629]]	plants
O=C1C2=C(O)C=C(O)C(=C2OC(C3=CC=C(O)C=C3)C1)C	CNP0273666	[Qualea labouriauana]	[[0.9513442 0.00508975 0.04356605]]	plants
O=C(C=1C(O)=C(C(OC)=CC1OC)C)C=2C(O)=C(C(OC)=CC2OC)C	CNP0308766	[Qualea labouriauana]	[[0.55525782 0.39433071 0.05041146]]	plants
O=C1C=2C(O)=C(C(OCC=3C=CC=CC3)=C(C2OC(C4=CC=C(OCC=5C=CC=CC5)C(OC)=C4)C1)C)C	CNP0356687	[Qualea labouriauana]	[[0.99142941 0.00608616 0.00248443]]	plants
O=C(OC1=CC=C(C=C1)C2OC3=CC(OC(=O)C)=C(C(OC)=C3C(=O)C2OC(=O)C)C)C	CNP0357445	[Qualea labouriauana]	[[0.95769835 0.0399363 0.00236535]]	plants
O=C1C=2C(O)=C(C(OC)=C(C2OC(C3=CC=C(OC)C(OC)=C3)C1)C)C	CNP0370884	[Qualea labouriauana]	[[9.98176985e-01 3.63003789e-04 1.46001144e-03]]	plants
O=C(OC1C(O)C(O)C(OC=2C(=O)C=3C(O)=CC(O)=CC3OC2C=4C=CC(O)=CC4)OC1C)C=CC=5C=CC=C(O)C5	CNP0417051	[Qualea grandiflora]	[[0.99583224 0.0019778 0.00218996]]	plants
O=C(OC=1C=C(OC(=O)C)C(OC=2C=C(OC(=O)C)C(OC3=CC(OC(=O)C)=C(OC(=O)C)C(OC(=O)C)=C3OC=4C=C(OC(=O)C)C(OC5=CC(OC(=O)C)=C(OC(=O)C)C(OC(=O)C)=C5OC=6C=C(OC(=O)C)C(OC(=O)C)=C(OC(=O)C)C6)=C(OC(=O)C)C4)=C(OC(=O)C)C2)=C(OC(=O)C)C1)C	CNP0187510	[Sargassum muticum, Carpophyllum angustifolium, Chromalveolata]	[[0.89297041 0.06795308 0.03907651]]	plants
O=C(OC1=CC(OC(=O)C)=C(C(OC(=O)C)=C1)C2=C(OC(=O)C)C=C(OC(=O)C)C(OC3=CC(OC(=O)C)=C(OC(=O)C)C(OC(=O)C)=C3OC=4C=C(OC(=O)C)C(OC=5C=C(OC(=O)C)C(OC(=O)C)=C(OC(=O)C)C5)=C(OC(=O)C)C4)=C2OC(=O)C)C	CNP0359713	[Sargassum spinuligerum, Carpophyllum angustifolium, Chromalveolata]	[[0.93033986 0.05377215 0.01588799]]	plants
O=C(OC=1C=C(OC(=O)C)C(OC=2C=C(OC(=O)C)C(OC3=CC(OC(=O)C)=C(OC(=O)C)C(OC(=O)C)=C3OC=4C=C(OC(=O)C)C(OC=5C=C(OC(=O)C)C=C(OC(=O)C)C5OC=6C=C(OC(=O)C)C(OC(=O)C)=C(OC(=O)C)C6)=C(OC(=O)C)C4)=C(OC(=O)C)C2)=C(OC(=O)C)C1)C	CNP0408001	[Sargassum spinuligerum, Carpophyllum angustifolium, Chromalveolata]	[[0.89353369 0.065245 0.0412213 ]]	plants
O=C(O)C(C=C(C)C)=C(C)CCCC(=CCCC1(OC=2C(=CC(O)=CC2CC1)C)C)C	CNP0424418	[Sargassum siliquastrum, Chromalveolata]	[[0.30868964 0.66963047 0.02167989]]	fungi
O=C(OC=1C=C(OC(=O)C)C(OC=2C=C(OC(=O)C)C(OC3=CC(OC(=O)C)=C(OC(=O)C)C(OC(=O)C)=C3OC=4C=C(OC(=O)C)C(OC5=CC(OC(=O)C)=C(OC(=O)C)C(OC(=O)C)=C5OC=6C=C(OC(=O)C)C(OC7=CC(OC(=O)C)=C(OC(=O)C)C(OC(=O)C)=C7OC=8C=C(OC(=O)C)C(OC=9C=C(OC(=O)C)C(OC(=O)C)=C(OC(=O)C)C9)=C(OC(=O)C)C8)=C(OC(=O)C)C6)=C(OC(=O)C)C4)=C(OC(=O)C)C2)=C(OC(=O)C)C1)C	CNP0424524	[Sargassum muticum, Carpophyllum angustifolium, Chromalveolata]	[[0.74673571 0.14594045 0.10732384]]	plants
O=C(OC=1C=C(OC(=O)C)C(OC=2C=C(OC(=O)C)C(OC3=CC(OC(=O)C)=C(OC(=O)C)C(OC(=O)C)=C3OC=4C=C(OC(=O)C)C(OC(=O)C)=C(OC5=CC(OC(=O)C)=C(OC(=O)C)C(OC(=O)C)=C5OC=6C=C(OC(=O)C)C(OC=7C=C(OC(=O)C)C(OC(=O)C)=C(OC(=O)C)C7)=C(OC(=O)C)C6)C4)=C(OC(=O)C)C2)=C(OC(=O)C)C1)C	CNP0424817	[Sargassum spinuligerum, Carpophyllum angustifolium, Chromalveolata]	[[0.8762955 0.07868253 0.04502196]]	plants
O=C(OC=1C=C(OC(=O)C)C=C(OC=2C(OC=3C(OC(=O)C)=CC(OC=4C(OC=5C(OC(=O)C)=CC(OC=6C(OC=7C(OC(=O)C)=CC(OC=8C(OC(=O)C)=CC(OC(=O)C)=CC8OC(=O)C)=CC7OC(=O)C)=CC(OC(=O)C)=C(OC(=O)C)C6OC(=O)C)=CC5OC(=O)C)=CC(OC(=O)C)=C(OC(=O)C)C4OC(=O)C)=CC3OC(=O)C)=CC(OC(=O)C)=C(OC(=O)C)C2OC(=O)C)C1)C	CNP0426091	[Sargassum spinuligerum, Carpophyllum angustifolium, Chromalveolata]	[[0.79602297 0.13411467 0.06986236]]	plants
O=C(OC=1C=C(OC(=O)C)C(OC=2C=C(OC(=O)C)C(OC3=CC(OC(=O)C)=C(OC(=O)C)C(OC(=O)C)=C3OC=4C=C(OC(=O)C)C(OC5=CC(OC(=O)C)=C(OC(=O)C)C(OC(=O)C)=C5OC=6C=C(OC(=O)C)C(OC(=O)C)=C(OC=7C=C(OC(=O)C)C(OC(=O)C)=C(OC(=O)C)C7)C6)=C(OC(=O)C)C4)=C(OC(=O)C)C2)=C(OC(=O)C)C1)C	CNP0426255	[Sargassum spinuligerum, Carpophyllum angustifolium, Chromalveolata]	[[0.8362493 0.10261367 0.06113703]]	plants
O=C(OC=1C=C(OC(=O)C)C(OC=2C=C(OC(=O)C)C(OC(=O)C)=C(OC3=CC(OC(=O)C)=C(OC(=O)C)C(OC(=O)C)=C3OC=4C=C(OC(=O)C)C(OC5=CC(OC(=O)C)=C(OC(=O)C)C(OC(=O)C)=C5OC=6C=C(OC(=O)C)C(OC=7C=C(OC(=O)C)C(OC(=O)C)=C(OC(=O)C)C7)=C(OC(=O)C)C6)=C(OC(=O)C)C4)C2)=C(OC(=O)C)C1)C	CNP0426578	[Sargassum spinuligerum, Carpophyllum angustifolium, Chromalveolata]	[[0.85963519 0.09068392 0.0496809 ]]	plants
O=C(OC=1C=C(OC(=O)C)C(OC=2C=C(OC(=O)C)C(OC(=O)C)=C(OC=3C(OC=4C=C(OC(=O)C)C(OC=5C(OC=6C=C(OC(=O)C)C(OC(=O)C)=C(OC(=O)C)C6)=CC(OC(=O)C)=C(OC(=O)C)C5OC(=O)C)=C(OC(=O)C)C4)=CC(OC(=O)C)=C(OC(=O)C)C3OC(=O)C)C2)=C(OC(=O)C)C1)C	CNP0426615	[Sargassum spinuligerum, Carpophyllum angustifolium, Chromalveolata]	[[0.88949621 0.0755803 0.03492349]]	plants
O=C(OC=1C=C(OC(=O)C)C(OC=2C=C(OC(=O)C)C(OC=3C(OC=4C=C(OC(=O)C)C(OC=5C(OC=6C=C(OC(=O)C)C(OC(=O)C)=C(OC(=O)C)C6)=CC(OC(=O)C)=C(OC(=O)C)C5OC(=O)C)=C(OC(=O)C)C4)=CC(OC(=O)C)=C(OC(=O)C)C3OC(=O)C)=C(OC(=O)C)C2)=C(OC(=O)C)C1)C	CNP0426679	[Sargassum spinuligerum, Carpophyllum angustifolium, Chromalveolata]	[[0.91254616 0.06374772 0.02370612]]	plants
O=C(OC=1C=C(OC(=O)C)C(OC=2C=C(OC(=O)C)C(OC3=CC(OC(=O)C)=C(OC(=O)C)C(OC(=O)C)=C3OC=4C=C(OC(=O)C)C(OC5=CC(OC(=O)C)=C(OC(=O)C)C(OC(=O)C)=C5OC=6C=C(OC(=O)C)C(OC7=CC(OC(=O)C)=C(OC(=O)C)C(OC(=O)C)=C7OC=8C=C(OC(=O)C)C(OC9=CC(OC(=O)C)=C(OC(=O)C)C(OC(=O)C)=C9OC=%10C=C(OC(=O)C)C(OC(=O)C)=C(OC(=O)C)C%10)=C(OC(=O)C)C8)=C(OC(=O)C)C6)=C(OC(=O)C)C4)=C(OC(=O)C)C2)=C(OC(=O)C)C1)C	CNP0426734	[Sargassum spinuligerum, Carpophyllum angustifolium, Chromalveolata]	[[0.71966555 0.14299453 0.13733992]]	plants
O=C(OC1=CC(OC=2C=C(OC=3C(OC=4C=C(OC(=O)C)C(OC(=O)C)=C(OC=5C(OC=6C=C(OC(=O)C)C(OC(=O)C)=C(OC(=O)C)C6)=CC(OC(=O)C)=C(OC(=O)C)C5OC(=O)C)C4)=CC(OC(=O)C)=C(OC(=O)C)C3OC(=O)C)C=C(OC(=O)C)C2OC(=O)C)=CC(OC(=O)C)=C1OC(=O)C)C	CNP0426816	[Sargassum spinuligerum, Carpophyllum angustifolium, Chromalveolata]	[[0.9026343 0.05943368 0.03793202]]	plants
OC1=C(OC)C=C(C=C1OC)C2OCC3C(OCC23)C4=CC(OC)=C(OC(CO)C(O)C5=CC=C(OC)C(O)=C5OC)C(OC)=C4	CNP0085156	[Sinocalamus affinis]	[[0.95926085 0.01919451 0.02154464]]	plants
OC1=CC=CC(=C1OC)C(O)C(OC2=C(OC)C=C(C=C2OC)C3OCC4C(OCC34)C5=CC(OC)=C(O)C(OC)=C5)CO	CNP0085158	[Sinocalamus affinis]	[[0.95105173 0.02955884 0.01938943]]	plants
OC1=CC=C(C=C1OC)C2OCC3C(OCC23)C4=CC(OC)=C(OC(CO)C(O)C=5C=CC=C(O)C5OC)C(OC)=C4	CNP0085159	[Sinocalamus affinis]	[[0.96219277 0.02383662 0.01397061]]	plants
OC1=C(OC)C=C(C=C1OC)C2C3=C(OC)C(O)=C(OC)C=C3CC4COC(OCC24)(C)C	CNP0121443	[Sinocalamus affinis]	[[0.98441847 0.01241791 0.00316362]]	plants
OC1=CC=C(C=C1OC)C(O)C(OC2=C(OC)C=C(C=C2OC)C3OCC4C(OCC34)C5=CC(OC)=C(OC(CO)C(O)C=6C=CC=C(O)C6OC)C(OC)=C5)CO	CNP0121895	[Sinocalamus affinis]	[[0.9691926 0.01832216 0.01248525]]	plants
OC1=C(OC)C=C2OCC3CC4=CC(OC)=C(O)C(OC)=C4C(C2=C1OC)C3CO	CNP0122426	[Sinocalamus affinis]	[[0.94725281 0.05022556 0.00252163]]	plants
O=C(O)C1=CC=C(OC(CO)C(O)C2=CC=C(O)C(OC)=C2)C(OC)=C1	CNP0126044	[Sinocalamus affinis]	[[0.9861276 0.00507324 0.00879915]]	plants
O=CC1=CC(OC)=C2OC(C3=CC(OC)=C(OC(CO)C(O)C4=CC=C(O)C(OC)=C4)C(OC)=C3)C(C2=C1)CO	CNP0133231	[Sinocalamus affinis]	[[0.98180825 0.01434205 0.0038497 ]]	plants
O=C1C=C(OC=2C=C(O)C=C(O)C12)C=3C=C(OC)C(OC(CO)C(O)C4=CC=C(O)C=C4)=C(OC)C3	CNP0133235	[Sinocalamus affinis]	[[9.96838132e-01 7.96888240e-04 2.36497961e-03]]	plants
O=C(O)C1=CC(OC)=C(OC(CO)C(O)C2=CC=C(O)C(OC)=C2)C(OC)=C1	CNP0145574	[Sinocalamus affinis]	[[0.98980805 0.00562447 0.00456748]]	plants
OC1=C(OC)C=C(C=C1OC)C2OC(C3=CC(OC)=C(OC)C(OC)=C3)C(CO)C2CO	CNP0146866	[Sinocalamus affinis]	[[0.99468932 0.0033619 0.00194878]]	plants
OC=1C=C(OC)C(OC(CO)C(O)C2=CC=C(O)C(OC)=C2)=C(OC)C1	CNP0221841	[Sinocalamus affinis]	[[9.99043638e-01 3.48998531e-04 6.07363827e-04]]	plants
OC1=CC=C(C=C1OC)C2OC3=C(OC)C=C(C=CCOCC)C=C3C2CO	CNP0254010	[Sinocalamus affinis]	[[0.99416635 0.00469171 0.00114193]]	plants
O=C(OCC(O)CO)CCCCCCCCCC=CCCCCCCCC	CNP0083988	[Solanum lycopersicum ]	[[0.34307596 0.0507102 0.60621384]]	bacteria
O=C(O)C(C)(C)C(C)CCCCCCCCCC	CNP0083989	[Solanum lycopersicum ]	[[0.35370582 0.11065215 0.53564203]]	bacteria
O=C(OC(C)C(C(=O)OCC)C)C	CNP0083990	[Solanum lycopersicum ]	[[0.22246849 0.3343748 0.44315671]]	bacteria
OC1=CC=C(C(=C1)CCC2C(O)CCC3(C)C2CC4N5CC(C)CC6OC56C(C)C43)C	CNP0085279	[Solanum campaniforme]	[[0.87570326 0.08042206 0.04387468]]	plants
OCC1OC(OC2CC3CCC4C(CCC5(C)C4CC6OC7(OCC(CO)CC7)C(C)C65)C3(C)CC2O)C(OC8OC(C)C(O)C(O)C8O)C(O)C1O	CNP0128869	[Solanum lycopersicum ]	[[9.97262228e-01 3.13380060e-04 2.42439228e-03]]	plants
O=C(C=CC(O)C(C=1C=C(O)C(=CC1O)C)C)C	CNP0139873	[Solanum lycopersicum ]	[[0.44917411 0.5364149 0.01441099]]	fungi
O=C1C=CC2(C(=C1)CCC3C2=CCC4(C)C3CC5N6CC(C)CC7OC67C(C)C54)C	CNP0190805	[Solanum campaniforme]	[[0.94908513 0.0325465 0.01836838]]	plants
O(C=1C=CC=CC1)CCCCCCCCCCCCOC=2C=CC=CC2	CNP0192676	[Solanum lycopersicum ]	[[0.92390767 0.06909417 0.00699816]]	plants
OC1=CC=C(C=C1)CC[N+]2=CC(=C3C(=C2)C(C)CC3)CO	CNP0253328	[Solanum lycopersicum ]	[[0.80894723 0.14694254 0.04411023]]	plants
O=C(OCC(=CC(C=C)C(=C)C)C)CC	CNP0300645	[Solanum lycopersicum ]	[[0.95338522 0.03348644 0.01312835]]	plants
O=C1C=CC2(C(=C1)CCC3C2CCC4(C)C3CC5N6CC(C)CC7OC67C(C)C54)C	CNP0337629	[Solanum campaniforme]	[[0.98015498 0.00666605 0.01317896]]	plants
O=CC=CC1C(O)CC(=O)C1CCCCCCCC(=O)OC	CNP0355529	[Solanum lycopersicum ]	[[0.04940808 0.94059684 0.00999508]]	fungi
OCC(=CC=CC=C(C=CC=C(C=CC1=C(C)CC(O)CC1(C)C)C)C)C	CNP0384505	[Solanum lycopersicum ]	[[0.92684719 0.0061815 0.06697131]]	plants
O=C(OC)C=CNC(=O)C=1N=C(C(=O)C)C=2NC=3C(OC4OC(CO)C(O)C(O)C4O)=CC=CC3C2C1	CNP0104509	[Stellaria dichotoma var. lanceolata]	[[0.91281544 0.01917122 0.06801334]]	plants
O=C(N)C=1N=C(C(=O)C)C=2NC=3C(OC4OC(CO)C(O)C(O)C4O)=CC=CC3C2C1	CNP0132612	[Stellaria dichotoma var. lanceolata]	[[0.84867013 0.02797185 0.12335802]]	plants
O=C(N)C=1N=C(C(=O)C)C=2NC=3C(OC4OC(CO)C(O)C(O)C4O)=CC=CC3C2C1O	CNP0138654	[Stellaria dichotoma var. lanceolata]	[[0.6201513 0.12696183 0.25288687]]	plants
O=C(N)C=1N=C(C(=O)C)C=2NC=3C=CC=CC3C2C1O	CNP0181227	[Stellaria dichotoma var. lanceolata]	[[0.07285303 0.01035922 0.91678775]]	bacteria
O=C(O)CCC(NC(=O)C=1N=C(C(=O)C)C=2NC=3C=CC=CC3C2C1)C(=O)OCCCC	CNP0252853	[Stellaria dichotoma var. lanceolata]	[[0.03708211 0.1889742 0.77394369]]	bacteria
O=C(O)C(NC(=O)C=1N=C(C(=O)C)C=2NC=3C=CC=CC3C2C1)CCC(=O)OCCCC	CNP0258186	[Stellaria dichotoma var. lanceolata]	[[0.04721384 0.60685444 0.34593171]]	fungi
O=C(OC)C=1N=C(C(=O)C)C=2NC=3C=CC=CC3C2C1	CNP0267452	[Stellaria dichotoma var. lanceolata]	[[0.32436259 0.00395053 0.67168688]]	bacteria
O=C(OC)CC(O)N(C(=O)C=1N=C(C(=O)C)C=2NC=3C=CC=CC3C2C1)C	CNP0268401	[Stellaria dichotoma var. lanceolata]	[[0.52896733 0.02639453 0.44463814]]	plants
O=C(N)C=1N=C(C(=O)C)C=2NC=3C(O)=CC=CC3C2C1	CNP0322078	[Stellaria dichotoma var. lanceolata]	[[0.26818851 0.0146856 0.71712589]]	bacteria
O=C(O)C(N(C(=O)C=1N=C(C(=O)C)C=2NC=3C=CC=CC3C2C1)C)CCC(=O)OC	CNP0327687	[Stellaria dichotoma var. lanceolata]	[[0.12608232 0.42924934 0.44466834]]	bacteria
O=C(O)C1=NC(O)=C2NC=3C=CC=CC3C2=C1	CNP0328309	[Stellaria dichotoma var. lanceolata]	[[0.50759219 0.01874239 0.47366543]]	plants
O=C(OC)C=CNC(=O)C=1N=C(C=2NC=3C=CC=CC3C2C1)C(OC(=O)C(=CC)C)C	CNP0350632	[Stellaria dichotoma var. lanceolata]	[[0.6017149 0.03583775 0.36244735]]	plants
O=C(OC)C=CNC(=O)C=1N=C(C(=O)C)C=2NC=3C(O)=CC=CC3C2C1	CNP0376251	[Stellaria dichotoma var. lanceolata]	[[0.53228145 0.02736955 0.440349 ]]	plants
O=C(OC1C(=C)C2(O)C(C1)C(O)C3(C)CC(O)C(C)(C)C23)C	CNP0115227	[Capnella imbricata]	[[0.55150212 0.44092434 0.00757353]]	plants
C=C1CCC2CC3(C)CCC(C)(C)C3C12	CNP0148253	[Capnella imbricata]	[[0.81556453 0.09751096 0.08692451]]	plants
O=C(OC1C2CC(O)C(=C)C2(O)C3C(C)(C)CCC13C)C	CNP0157601	[Capnella imbricata]	[[0.39382093 0.60500934 0.00116973]]	fungi
OC1C(=C)C2(O)C(C1)C(O)C3(C)CC(O)C(C)(C)C23	CNP0161718	[Capnella imbricata]	[[0.2907161 0.69779097 0.01149294]]	fungi
OCC1(C)CC(O)C2(C)CC3CC(O)C(=C)C3(O)C12	CNP0191232	[Capnella imbricata]	[[0.0663346 0.9302855 0.0033799]]	fungi
O=C(OC1CC2(C)C(OC(=O)C)C3CC(O)C(=C)C3(O)C2C1(C)C)C	CNP0198621	[Capnella imbricata]	[[9.33930650e-01 6.56689702e-02 4.00380020e-04]]	plants
O=C(OC1C(=C)C2(O)C(C1)CC3(C)C(O)CC(C)(CO)C23)C	CNP0231842	[Capnella imbricata]	[[0.25095402 0.74677085 0.00227513]]	fungi
O=C(OC1C(=C)C2(O)C(C1)C(O)C3(C)CCC(C)(C)C23)C	CNP0238116	[Capnella imbricata]	[[0.1922996 0.80219791 0.00550248]]	fungi
O=C(OCC1(C)CC(OC(=O)C)C2(C)CC3CC(O)C(=C)C3(O)C12)C	CNP0254864	[Capnella imbricata]	[[7.34818774e-01 2.64830387e-01 3.50839833e-04]]	plants
OC1C(=C)C2(O)C(C1)CC3(C)C(O)CC(C)(C)C23	CNP0277555	[Capnella imbricata]	[[0.27548958 0.71538611 0.00912431]]	fungi
O=C(OC1CC(C)(C)C2C3(O)C(=C)C(O)CC3CC12C)C	CNP0322700	[Capnella imbricata]	[[0.62519572 0.37178442 0.00301986]]	plants
OC1C(=C)C2(O)C(C1)CC3(C)CCC(C)(C)C23	CNP0405723	[Capnella imbricata]	[[0.64672044 0.34298278 0.01029678]]	plants
O=C1CCC(=C)C2CC(C(=C)C)CCC12C	CNP0105050	[Chromalveolata, Dictyopteris divaricata]	[[0.97582909 0.01802903 0.00614188]]	plants
O=C1OC(CC)C2CC(Cl)C(O)C2C=CCCCCCCC1	CNP0131804	[Chromalveolata, Eisenia bicyclis]	[[0.26993244 0.53451026 0.19555729]]	fungi
O=C(C=CC=CC(O)CC(O)C(O)CC1OC(C(O)C(O)C1O)C2OC(C)(CO)C(O)C(O)C2)NCC=CC=C(C)C(O)C(O)C(O)C3OC(CC(=CC=CCCC=C(C(=C)CC(=C)C=C)C)C)C(O)C(O)C3O	CNP0135951	[Chromalveolata, Symbiodinium sp ZAD-D]	[[0.07696856 0.13552669 0.78750475]]	bacteria
O=C(O)C(=CCCC(=CCCC1(OC=2C(=CC(O)=CC2CC1O)C)C)C)CCC=C(C)C	CNP0141118	[Chromalveolata, Sargassum thunbergii]	[[0.16499421 0.82852988 0.00647591]]	fungi
O=C1OC(CC)C2CC(Cl)C(O)C2C=CCC=CCCCC1	CNP0162875	[Chromalveolata, Eisenia bicyclis]	[[0.39663138 0.26734659 0.33602203]]	plants
OC=1C=C(O)C(OC2=CC(O)=C3OC=4C(OC=5C=C(O)C=C(O)C5)=C(O)C=C(O)C4OC3=C2)=C(O)C1	CNP0174494	[Chromalveolata, Eisenia bicyclis]	[[0.97354745 0.01454429 0.01190826]]	plants
O=C1OC(CC)C2CC(I)C(O)C2C=CCC=CCCCC1	CNP0190446	[Chromalveolata, Eisenia bicyclis]	[[0.39836188 0.23451811 0.36712001]]	plants
O=C1OC(CC)C2CC(Cl)C(O)C2C=CCC=CCC=CCCC1	CNP0287790	[Chromalveolata, Eisenia bicyclis]	[[0.16942383 0.35630159 0.47427458]]	bacteria
O=C1OC(CC)C2CC(I)C(O)C2C=CCCCCCCC1	CNP0312341	[Chromalveolata, Eisenia bicyclis]	[[0.26885056 0.55177012 0.17937931]]	fungi
C=CC=CC1C=CCC1C=C	CNP0424643	[Chromalveolata, Syringoderma phinneyi]	[[0.84293246 0.0722123 0.08485524]]	plants
OC1CC=C(C)C2CC(C(=C)C)CCC12C	CNP0426125	[Chromalveolata, Dictyopteris divaricata]	[[0.97466729 0.0158513 0.00948141]]	plants
O=C1C(O)=CC(=C2OC3(CC12OO)C(C)CCC4C5(C)CCC(O)C(C)(C)C5CCC43C)C	CNP0426543	[Chromalveolata, Stypopodium flabelliforme]	[[0.95777951 0.02839534 0.01382515]]	plants
BrC=1C=C(Br)C=2NC3N(C)CCC3(C2C1O)CC=C(C)CCC=C(C)C	CNP0116924	[Flustra foliacea]	[[0.89133746 0.01112205 0.09754049]]	plants
BrC1=CC=C(O)C2=C1NC3N(C)CCC23CC=C(C)CCC=C(C)C	CNP0165816	[Flustra foliacea]	[[0.80191773 0.01589167 0.18219059]]	plants
BrC=1C=C2NC3N(C)CCC3(C2=CC1CC=C(C)C)C(C=C)(C)C	CNP0186458	[Flustra foliacea]	[[0.79322783 0.15354241 0.05322977]]	plants
BrC=1C=C(C(O)=C2C1NC3N(C)CCC23CC=C(C)C)CC=C(C)C	CNP0202111	[Flustra foliacea]	[[0.9500322 0.03000379 0.01996401]]	plants
BrC1=CC=C2C(=C1)N(CC3=CC(Br)=C4NC5N(C)CCC5(C4=C3O)CC=C(C)CCC=C(C)C)C6N(C)CCC26C(C=C)(C)C	CNP0210854	[Flustra foliacea]	[[0.80564728 0.04876645 0.14558627]]	plants
BrC1=CC=C2C(=C1)N(CN3C4=CC(Br)=CC=C4C5(CCN(C)C35)C(C=C)(C)C)C6N(C)CCC26C(C=C)(C)C	CNP0284258	[Flustra foliacea]	[[0.75307484 0.11574256 0.1311826 ]]	plants
O=C(N1C2=CC(Br)=CC=C2C3(CCN(C)C13)C(C=C)(C)C)C	CNP0295225	[Flustra foliacea]	[[0.82968265 0.13971972 0.03059763]]	plants
BrC1=CC=2C=C(OC2C3=C1NC4N(C)CCC34CC=C(C)C)C(O)(C)C	CNP0306513	[Flustra foliacea]	[[0.91263689 0.03527308 0.05209003]]	plants
BrC1=CC=C(O)C2=C1NC3N(C)CCC23CC=C(C)C	CNP0309115	[Flustra foliacea]	[[0.92009411 0.02721188 0.05269401]]	plants
BrC=1C=C(C=2OC3N(C)CCC3(C2C1N)CC=C(C)C)CC=C(C)C	CNP0314143	[Flustra foliacea]	[[0.94247203 0.03255536 0.02497261]]	plants
BrC=1C=C2NC3N(C)CCC3(C2=CC1Br)C(C=C)(C)C	CNP0315573	[Flustra foliacea]	[[0.80089964 0.11749482 0.08160553]]	plants
BrC=1C=C(Br)C=2NC3N(C)CCC3(C2C1O)CC=C(C)C	CNP0327634	[Flustra foliacea]	[[0.93037769 0.02276767 0.04685463]]	plants
O=C(OC1C=2C=C(OC)C(OC)=C(OC)C2C3=C(OC)C=4OCOC4C=C3C(OC(=O)CCC)C(C)C1C)C(=CC)C	CNP0085176	[Kadsura ananosma]	[[0.99262872 0.00556742 0.00180386]]	plants
O=C(OC1C=2C=C(OC)C(OC)=C(OC)C2C3=C(OC)C=4OCOC4C=C3C(OC(=O)C(C)C)C(C)C1C)C(=CC)C	CNP0085177	[Kadsura ananosma]	[[9.97788487e-01 6.69450745e-04 1.54206237e-03]]	plants
O=C(OC1C2=CC=3OCOC3C(OC)=C2C=4C(OC)=C(OC)C(OC)=CC4C(OC(=O)C)C(C)C1C)C=5C=CC=CC5	CNP0085178	[Kadsura ananosma]	[[0.99606077 0.0021283 0.00181093]]	plants
O=C(OC1C=2C=C(OC)C(OC)=C(OC)C2C3=C(OC)C=4OCOC4C=C3C(OC(=O)C(C)C)C(C)C1C)C	CNP0133425	[Kadsura ananosma]	[[0.99701284 0.00114702 0.00184015]]	plants
O=C(OC1C=2C=C(OC)C(OC)=C(OC)C2C3=C(OC)C=4OCOC4C=C3C(OC(=O)C)C(C)C1C)C	CNP0133426	[Kadsura ananosma]	[[9.98414012e-01 1.04417094e-03 5.41816756e-04]]	plants
O=C(OC1C=2C=C(OC)C(OC)=C(OC)C2C3=C(OC)C=4OCOC4C=C3C(OC(=O)CC)C(C)C1C)C	CNP0146506	[Kadsura ananosma]	[[0.9946006 0.00388793 0.00151147]]	plants
OC1C=2C=C(OC)C(OC)=C(OC)C2C3=C(OC)C=4OCOC4C=C3C(O)C(C)C1C	CNP0213469	[Kadsura ananosma]	[[0.99410377 0.00479017 0.00110607]]	plants
O=C(OC1C=2C=C(OC)C(OC)=C(OC)C2C3=C(OC)C=4OCOC4C=C3C(O)C(C)C1C)C	CNP0214809	[Kadsura ananosma]	[[0.99494685 0.00338869 0.00166446]]	plants
O=C(OC1C2=CC=3OCOC3C(OC)=C2C=4C(OC)=C(OC)C(OC)=CC4C(O)C(C)C1C)C	CNP0236397	[Kadsura ananosma]	[[9.97078642e-01 1.95924155e-03 9.62116534e-04]]	plants
O=C(OC1C2=CC=3OCOC3C(OC)=C2C=4C(OC)=C(OC)C(OC)=CC4C(=O)C(C)C1C)C	CNP0241692	[Kadsura ananosma]	[[9.91395738e-01 7.74999699e-03 8.54264871e-04]]	plants
O=C(OC1C=2C=C(OC)C(OC)=C(OC)C2C3=C(OC)C=4OCOC4C=C3C(OC(=O)CCC)C(C)C1C)C	CNP0271013	[Kadsura ananosma]	[[0.97210172 0.02400356 0.00389472]]	plants
O=C(OC1C=2C=C(OC)C(OC)=C(OC)C2C3=C(OC)C=4OCOC4C=C3C(OC(=O)C(C)CC)C(C)C1C)C	CNP0349956	[Kadsura ananosma]	[[0.99261665 0.00480727 0.00257607]]	plants
O=C1OC(CC(=C1C)COC2OC(CO)C(O)C(O)C2O)C(C)C3CCC4C5CCC6=C(C(=O)CC(O)C6)C5CCC34C	CNP0085103	[Physalis longifolia]	[[0.95881652 0.03686657 0.0043169 ]]	plants
O=C1OC(CC(=C1C)COC2OC(CO)C(O)C(O)C2O)C(C)C3CCC4C5CC(=O)C6=C(CCC(O)C6)C5CCC34C	CNP0120983	[Physalis longifolia]	[[0.97459776 0.01917169 0.00623055]]	plants
O=C1OC(CC(=C1CO)C)C(C)C2CCC3C4CC=C5C=CC(=O)C5(C)C4CCC23C	CNP0130951	[Physalis longifolia]	[[0.99407747 0.00481764 0.0011049 ]]	plants
O=C1OC(CC(=C1CO)C)C(C)C2CCC3C4CC=C5CC(OC6OC(CO)C(O)C(O)C6O)CC(=O)C5(CO)C4CCC23C	CNP0137844	[Physalis longifolia]	[[0.98348128 0.00509741 0.01142131]]	plants
O=C1OC(CC(=C1COC2OC(CO)C(OC3OC(C)C(O)C(O)C3O)C(O)C2O)C)C(C)C4CCC5C6CC7OC87C(O)C=CC(=O)C8(C)C6CCC45C	CNP0181001	[Physalis longifolia]	[[0.98727707 0.00327169 0.00945124]]	plants
O=C1OC(CC(=C1C)COC2OC(CO)C(O)C(O)C2O)C(C)C3CCC4C5CC=C6CC(O)CC(O)C6(CO)C5CCC34C	CNP0202529	[Physalis longifolia]	[[0.9959299 0.00285566 0.00121444]]	plants
O=C1OC(CC(=C1C)COC2OC(CO)C(O)C(O)C2O)C(C)C3CCC4C5CC(O)C6=C(C(=O)CC(O)C6)C5CCC34C	CNP0220759	[Physalis longifolia]	[[0.94643082 0.05112958 0.0024396 ]]	plants
O=C1OC(CC(=C1CO)C)C(C)C2CCC3C4CC5OC65C(O)C(OC)CC(=O)C6(C)C4CCC23C	CNP0256299	[Physalis longifolia]	[[0.9910855 0.00448943 0.00442507]]	plants
O=C1OC(CC(=C1CO)C)C(C)C2CCC3C4CC5OC65C(O)C(OS(=O)(=O)O)CC(=O)C6(CO)C4CCC23C	CNP0308201	[Physalis longifolia]	[[0.98697465 0.01036408 0.00266127]]	plants
O=C1OC(CC(=C1CO)C)C(C)C2CCC3C4CC5OC65C(O)C(OC)CC(=O)C6(CO)C4CCC23C	CNP0321705	[Physalis longifolia]	[[0.99247893 0.00460048 0.0029206 ]]	plants
O=C1OC(CC(=C1CO)C)C(C)C2CCC3C4CC5OC65C(O)C(OC)CC(=O)C6(C)C4C(O)CC23C	CNP0349049	[Physalis longifolia]	[[0.96936807 0.02062457 0.01000736]]	plants
O=C1OC(CC(=C1C)C)C(C)C2CCC3C4CC5OC65C(O)C=CC(=O)C6(CO)C4CCC23C	CNP0409300	[Physalis longifolia]	[[9.95484551e-01 3.85290514e-03 6.62544098e-04]]	plants
O=C(OCC=C(C)CCCC(C)CCCC(C)CCCC(C)C)CCCCCCCCCCCCC	CNP0112598	[Simaruba amara]	[[0.86525574 0.01740609 0.11733817]]	plants
O=C(OCC=C(C)CCCC(C)CCCC(C)CCCC(C)C)CCCCCCCCCCC	CNP0233094	[Simaruba amara]	[[0.84348362 0.00817776 0.14833862]]	plants
O=C(OCC=C(C)CCCC(C)CCCC(C)CCCC(C)C)CCCCCCCCCCCCCCCCC	CNP0281691	[Simaruba amara]	[[0.62983876 0.07059321 0.29956803]]	plants
O=C(OCC=C(C)CCCC(C)CCCC(C)CCCC(C)C)CCCCCCCCCCCCCCCCCC	CNP0358999	[Simaruba amara]	[[0.6244795 0.05753573 0.31798477]]	plants
O=C(OCC=C(C)CCCC(C)CCCC(C)CCCC(C)C)CCCCCCCCCCCCCCCCCCCC	CNP0423912	[Simaruba amara]	[[0.63297453 0.04633386 0.32069161]]	plants
O=C(OCC=C(C)CCCC(C)CCCC(C)CCCC(C)C)CCCCCCCCCCCCCCCCCCCCCC	CNP0424682	[Simaruba amara]	[[0.62645024 0.03683357 0.33671619]]	plants
O=C(OCC=C(C)CCCC(C)CCCC(C)CCCC(C)C)CCCCCCCCCCCCCCCCCCCCCCCC	CNP0425268	[Simaruba amara]	[[0.64179415 0.0414511 0.31675476]]	plants
O=C(OCC=C(C)CCCC(C)CCCC(C)CCCC(C)C)CCCCCCCCCCCCCCCC	CNP0425894	[Simaruba amara]	[[0.74391808 0.03665924 0.21942269]]	plants
O=C(OCC=C(C)CCCC(C)CCCC(C)CCCC(C)C)CCCCCCCCCCCCCCCCCCCCCCC	CNP0426185	[Simaruba amara]	[[0.65778856 0.04612195 0.29608949]]	plants
O=C(OCC=C(C)CCCC(C)CCCC(C)CCCC(C)C)CCCCCCCCCCCCCC	CNP0426337	[Simaruba amara]	[[0.80656428 0.02412701 0.16930871]]	plants
O=C(OCC=C(C)CCCC(C)CCCC(C)CCCC(C)C)CCCCCCCCCCCCCCCCCCCCC	CNP0426608	[Simaruba amara]	[[0.69738507 0.04228859 0.26032635]]	plants
O=C(OCC=C(C)CCCC(C)CCCC(C)CCCC(C)C)CCCCCCCCCCCCCCCCCCC	CNP0426653	[Simaruba amara]	[[0.75481672 0.04306687 0.20211641]]	plants
O=C1OC(C(OC)=C1C)C2OC34OC5CC(N6CCC3C65CC(O)CC)C4C2C	CNP0085236	[Stemona aphylla]	[[0.96834395 0.01547589 0.01618015]]	plants
O=C1OC(CC1C)C2CC3C4C(C(=O)OC4C(CC)C5CCCCC2C53)C	CNP0085297	[Stemona sessilifolia, Stemona phyllantha, Stemona tuberosa]	[[0.79829945 0.06847848 0.13322207]]	plants
O=C1OC(C(OC)=C1C)=C2OC3CCCN4C(CC(O)C4C3C2C)C5OC(=O)C(C)C5	CNP0159555	[Stemona curtisii]	[[0.97799813 0.00423717 0.0177647 ]]	plants
OC=1C=C(OC)C=C(C=2OC=3C=C(OC)C(=C(O)C3C2)C)C1C	CNP0191703	[Stemona aphylla]	[[0.98637723 0.01176919 0.00185358]]	plants
OC1=CC=CC=2OC(=CC12)C=3C(=C(OC)C(=C(OC)C3C)C)C	CNP0211265	[Stemona aphylla]	[[0.98200208 0.01045525 0.00754268]]	plants
OC1=CC(OC)=CC=2OC(=CC12)C=3C=C(OC)C=C(OC)C3C	CNP0237820	[Stemona aphylla]	[[0.96570445 0.0253195 0.00897605]]	plants
OC=1C=C(OC)C=C2OC(=CC12)C3=CC(OC)=CC(O)=C3C	CNP0250898	[Stemona aphylla]	[[0.97187285 0.02298188 0.00514526]]	plants
OC1=C(C(OC)=CC(C=2OC=3C=CC=CC3C2)=C1C)C	CNP0284957	[Stemona curtisii]	[[0.98963619 0.00599992 0.00436388]]	plants
OC1=CC(OC)=CC=2OC(=CC12)C=3C=C(OC)C=C(OC)C3	CNP0293918	[Stemona aphylla]	[[0.99009717 0.00465896 0.00524387]]	plants
O=C1OC(C(OC)=C1C)=C2OC34OC5CCC[N+]([O-])(CCC3)C5C4C2C	CNP0315806	[Stemona curtisii]	[[0.9912529 0.00344433 0.00530277]]	plants
OC1=CC=CC=2OC(=CC12)C=3C(=C(O)C(=C(OC)C3C)C)C	CNP0413473	[Stemona aphylla, Stemona curtisii]	[[0.98378721 0.00883459 0.0073782 ]]	plants
OC1=CC(OC)=CC=2OC(=CC12)C=3C=C(OC)C(=C(OC)C3C)C	CNP0421163	[Stemona aphylla]	[[0.98101488 0.01467712 0.004308 ]]	plants
O=C1CCCN2C3C45OC2(CC1)CC63CN(CCCCC=CCC4)CCC6C(=C5)C7=NC=CC=8C9=CC=CC=C9NC78	CNP0147063	[Acanthostrongylophora sp.]	[[0.85751354 0.03453211 0.10795435]]	plants
OC1=CC=CC=2C=3C=CN=C(C3NC12)C4C5OC65CCC=CCCCCN7CCC4C8(C7)CCC=CCCCCNC68	CNP0157302	[Acanthostrongylophora sp.]	[[0.93333188 0.01886055 0.04780757]]	plants
O=C1CCCN2C(CC1)CC34CN5CCCCC=CCCC(O)(C=C(C6=NC=CC=7C8=CC(O)=CC=C8NC67)C3CC5)C24	CNP0170552	[Acanthostrongylophora aff .ingens]	[[0.91667858 0.03546097 0.04786044]]	plants
OC1=CC=C2NC=3C(=NC=CC3C2=C1)C4=CC5(O)CCC=CCCCCN6CCC4C7(C6)CC8C=CCCCCN8C57	CNP0186263	[Acanthostrongylophora sp.]	[[0.93492819 0.01373403 0.05133779]]	plants
O=C1CCCN2C(CC1)CC34CN5CCCCC=CCCC(O)(C=C(C6=NC=CC=7C8=CC=CC=C8NC67)C3CC5)C24	CNP0217084	[Acanthostrongylophora aff .ingens, Acanthostrongylophora sp.]	[[0.89651041 0.0275259 0.07596369]]	plants
O=C(C)CC1N2CCC=3C=4C=CC=CC4NC3C2C5C(O)C67N(CCCCC=CCC6)CC8(CCC=CCCCCNC78)C5C1	CNP0234583	[Acanthostrongylophora sp.]	[[0.92461006 0.03254028 0.04284966]]	plants
OC1CCN2C3C4(O)C=C(C=5N=CC=C6C7=CC=CC=C7NC56)C8CCN(CCCCC=CCC4)CC83CC92OC%10CCN%11C%12C%13(O)C=C(C=%14N=CC=C%15C%16=CC=CC=C%16NC%14%15)C%17CCN(CCCCC=CCC%13)CC%17%12CC%11(OC1CC9)CCC%10O	CNP0271532	[Acanthostrongylophora sp.]	[[0.54360829 0.12186759 0.33452413]]	plants
O=CC1=CC23OC4N5C(C=CCCC4)CC6(CN(CCCCC=CCC2)CCC16)C53	CNP0329962	[Acanthostrongylophora sp.]	[[0.97532183 0.01135293 0.01332524]]	plants
[O-][N+]=1C=CC=2C=3C=CC=CC3NC2C1C4=CC5(O)CCC=CCCCCN6CCC4C7(C6)CC8C=CCCCCN8C57	CNP0419115	[Acanthostrongylophora sp.]	[[0.82516387 0.02458402 0.15025211]]	plants
N1=CC=C(N=C1N)C2=NCCC=3C=4C=CC=CC4NC23	CNP0425330	[Acanthostrongylophora ingens]	[[0.83179876 0.03588086 0.13232038]]	plants
O=C1CCCN2CC3C45OC2(CC1)C63CN(CCCCC=CCC4)CCC6C(=C5)C7=NC=CC=8C9=CC(O)=CC=C9NC78	CNP0426821	[Acanthostrongylophora sp.]	[[0.87147568 0.02966462 0.0988597 ]]	plants
O=C(OC1=CC(OC)=CC=2OC3=CC(OC)=CC(=C3C(=O)C12)C)C	CNP0080587	[Aspidosperma formosanum]	[[0.07151707 0.92563811 0.00284482]]	fungi
C=1C=CC2=C(C1)NC3CC4CCN5CCC23C5C4CC	CNP0080666	[Aspidosperma tomentosum]	[[0.99678729 0.00185162 0.00136109]]	plants
O=C(N1C=2C(O)=CC=CC2C34CCN5CCCC6(CCCC13CC6)C54)C	CNP0080680	[Aspidosperma pyrifolium]	[[0.98953175 0.00337442 0.00709383]]	plants
O=C(N1C=2C(OC)=CC=CC2C34CCN5CCCC6(CCCC13CC6)C54)C	CNP0080752	[Aspidosperma pyrifolium]	[[0.99507909 0.00198709 0.00293381]]	plants
OCC1C=2NC=3C=CC=CC3C2C4N(C)CCC1C4CC	CNP0107751	[Aspidosperma formosanum]	[[0.94890386 0.02369585 0.02740029]]	plants
OCCC1CC2C=3NC=4C=CC(OC)=CC4C3CCN2CC1CC	CNP0154910	[Aspidosperma nitidum]	[[0.99653995 0.00115729 0.00230276]]	plants
O=C(N1C2=C(O)C(OC)=C(OC)C=C2C34CCN5CCCC6(CCOC536)CCC14)CC	CNP0166125	[Aspidosperma desmanthum]	[[0.99355129 0.00194511 0.00450361]]	plants
O=C(N1C=2C(O)=CC=CC2C34CCN5CCC(C(=CC)C53)CC14)CC	CNP0189057	[Aspidosperma tomentosum]	[[0.98716108 0.0063781 0.00646082]]	plants
O=C(N1C=2C(O)=CC=CC2C34CCN5CCC(C(=CC)C53)CC14)C	CNP0214543	[Aspidosperma tomentosum]	[[0.9931887 0.00329126 0.00352004]]	plants
O=C(N1C2=C(O)C(OC)=C(OC)C=C2C34CCN5CCCC6(CCOC536)CCC14)C	CNP0314326	[Aspidosperma desmanthum]	[[0.99654749 0.00214988 0.00130263]]	plants
O=C(N1C=2C(OC)=CC=CC2C34CCN5CCC(OC)C6(CCCC13CC6)C54)C	CNP0404404	[Aspidosperma pyrifolium]	[[0.99607013 0.00162963 0.00230024]]	plants
O=C(OCCCCNC(=N)N)C1C(N=C2NC(CCCCCCCCC)CC3N2C1CC3)C	CNP0110090	[Batzella sp.]	[[0.83173033 0.0241206 0.14414907]]	plants
O=C(OCCCCCCCCCC1N=C(N)N2C(=C1C(=O)OCCCCNC(=N)N)CCC2)C3=C(NC4=NC(CCCCCCC)CC5N4C3CC5)C	CNP0112068	[Batzella sp.]	[[0.734249 0.05785085 0.20790015]]	plants
O=C(OCCCCNC(=N)N)C1=C(NC2=NC(CCC=CCCC)CC3N2C1CC3)CCCCC	CNP0134452	[Batzella sp.]	[[0.87469967 0.02806399 0.09723634]]	plants
O=C(OCCCCNC(=N)N)C1=C2N(C(=NC1CCCCCCCCCCC)N)CCC2	CNP0153576	[Batzella sp.]	[[0.76229297 0.02808141 0.20962562]]	plants
O=C1C(=O)C2=C3C(NCCC3=C(SC)N2C)=C1Cl	CNP0169942	[Batzella sp.]	[[0.29626138 0.19164802 0.5120906 ]]	bacteria
O=C(OCCCCNC(=N)N)C1=C2N3C(=NC1CCCCC)NC(CCCCCCC)CC3CC2	CNP0179883	[Batzella sp.]	[[0.83754155 0.02218489 0.14027356]]	plants
N1=C(N)NC2C3=C1C(CCCC)C(C)CC3CC2	CNP0194782	[Batzella sp.]	[[0.76237746 0.0593596 0.17826294]]	plants
O=C(OCCCCNC(=N)N)C1=C2N(C(=NC1CCCCCCCCCOC(=O)C3C(N=C4NC(CCCCCCCCC)CC5N4C3CC5)C)N)CCC2	CNP0224739	[Batzella sp.]	[[0.72593872 0.05163386 0.22242742]]	plants
O=C1C(=O)C=2NC(SC)=C3C2C(NCC3)=C1Cl	CNP0317439	[Batzella sp.]	[[0.37694433 0.21188175 0.41117392]]	bacteria
O=C(OCCCCCCCC1N=C2N(O)C(C)CC3N2C(CC3)C1)C=4C(=NC5=NC(CCCCCCC)CC6N5C4CC6)C	CNP0424559	[Batzella sp.]	[[0.7505477 0.09083905 0.15861325]]	plants
O=C(OCCCCCCCC1N(O)C2=NC(C)CC3N2C(CC3)C1)C=4C(=NC5=NC(CCCCCCC)CC6N5C4CC6)C	CNP0425370	[Batzella sp.]	[[0.76476203 0.10068229 0.13455568]]	plants
CCCCCCCCCC1CCCCC1	CNP0080463	[Caryocar coriaceum]	[[0.22779585 0.20505623 0.56714792]]	bacteria
CCCCCCCCC1CCCC1	CNP0080496	[Caryocar coriaceum]	[[0.34594214 0.40517366 0.24888421]]	fungi
CCCCCCC1CCCCC1	CNP0080553	[Caryocar coriaceum]	[[0.36304068 0.12488896 0.51207036]]	bacteria
C1=C(CCCC1)CCCCCC	CNP0080554	[Caryocar coriaceum]	[[0.33873182 0.0546126 0.60665557]]	bacteria
C1=C(CCCC1)CCCCC	CNP0080596	[Caryocar coriaceum]	[[0.85204169 0.03378411 0.1141742 ]]	plants
C1=C(CCCC)CCCC1	CNP0080623	[Caryocar coriaceum]	[[0.87505857 0.04071983 0.0842216 ]]	plants
C1=C(CCC)CCCC1	CNP0080648	[Caryocar coriaceum]	[[0.85440926 0.06576155 0.07982919]]	plants
C1=C(CC)CCCC1	CNP0080676	[Caryocar coriaceum]	[[0.79231116 0.04168538 0.16600346]]	plants
C1=C(CC)CCC1	CNP0080677	[Caryocar coriaceum]	[[0.80953741 0.04197661 0.14848598]]	plants
CCCCCCC1CCCC1	CNP0324091	[Caryocar coriaceum]	[[0.66770917 0.15284753 0.1794433 ]]	plants
CCCCCC1CCCC1	CNP0373641	[Caryocar coriaceum]	[[0.94945297 0.03000099 0.02054605]]	plants
OC(C)C(C=CC(C)C1CC(O)C2C3(O)CC(O)C4C(O)C(O)CCC4(C)C3CCC12C)C	CNP0207460	[Certonardoa semiregularis]	[[0.32642972 0.63763471 0.03593557]]	fungi
OCC(C=CC(C)C1CC(O)C2C3CC(O)C4C(O)C(O)CCC4(C)C3CCC12C)C	CNP0281314	[Certonardoa semiregularis]	[[0.50492634 0.46236549 0.03270817]]	plants
O=S(=O)(O)OC1CC2(O)C(CCC3(C)C(CC(O)C23)C(C)CCC(OC4OC(CO)C(O)C4OC5OCC(OC)C(O)C5OC)C(C)C)C6(C)CCC(O)C(O)C16	CNP0342884	[Certonardoa semiregularis]	[[0.91477304 0.0404914 0.04473556]]	plants
O=S(=O)(O)OC1C(O)COC(OCC(C(=C)CCC(C)C2CC(O)C3C4CC(O)C5CC(O)CCC5(C)C4CCC23C)C)C1OC6OCC(O)C(O)C6OC	CNP0423969	[Certonardoa semiregularis]	[[0.81645072 0.14634671 0.03720257]]	plants
O=S(=O)(O)OC1CC2(O)C(CCC3(C)C(C(O)C(O)C23)C(C)CCC(CCOC4OCC(OC)C(O)C4O)C(C)C)C5(C)CCC(O)C(O)C15	CNP0425042	[Certonardoa semiregularis]	[[0.57689041 0.32970149 0.0934081 ]]	plants
O=S(=O)(O)OC1C(O)COC(OCC(C(=C)CCC(C)C2CC(O)C3C4(O)CC(O)C5CC(O)CCC5(C)C4CCC23C)C)C1OC6OCC(O)C(O)C6OC	CNP0425126	[Certonardoa semiregularis]	[[0.7338281 0.2293071 0.0368648]]	plants
O=S(=O)(O)OC1CC2C(CCC3(C)C(CC(O)C23)C(C)CCC(OC4OC(CO)C(O)C4OC5OCC(OC)C(O)C5OC)C(C)C)C6(C)CCC(O)C(O)C16	CNP0425858	[Certonardoa semiregularis]	[[0.89927209 0.04035412 0.06037379]]	plants
O=S(=O)(O)OC1C(O)COC(OCC(C)C(C=CC(C)C2CC(O)C3C4(O)CC(O)C5C(O)C(O)CCC5(C)C4CCC23C)C)C1OC6OCC(O)C(O)C6OC	CNP0426431	[Certonardoa semiregularis]	[[0.55556386 0.35051181 0.09392434]]	plants
O=S(=O)(O)OC1CC2C(CCC3(C)C(C(O)C(O)C23)C(C)CCC(CCOC4OCC(OC)C(O)C4O)C(C)C)C5(C)CCC(O)C(O)C15	CNP0426448	[Certonardoa semiregularis]	[[0.65094291 0.23104893 0.11800816]]	plants
O=S(=O)(O)OC1C(O)COC(OCC(C)C(C=CC(C)C2CC(O)C3C4(O)CC(O)C5CC(O)CCC5(C)C4CCC23C)C)C1OC6OCC(O)C(O)C6OC	CNP0426708	[Certonardoa semiregularis]	[[0.5405567 0.33354713 0.12589617]]	plants
O=S(=O)(O)OC1C(O)COC(OCC(C(=C)CCC(C)C2CC(O)C3C4(O)CC(O)C5C(O)C(O)CCC5(C)C4CCC23C)C)C1OC6OCC(O)C(O)C6OC	CNP0426766	[Certonardoa semiregularis]	[[0.73468737 0.23570668 0.02960595]]	plants
O=C1OC(C=CCC(OC(=O)C)CC(OC(=O)C)C=CC=2C=CC=CC2)CC=C1	CNP0080412	[Cryptocarya moschata]	[[0.97617732 0.00483934 0.01898334]]	plants
O=C1OC(C=CCC2OC(C=CC=3C=CC=CC3)C(OC(=O)C)C(OC(=O)C)C2)CC=C1	CNP0080433	[Cryptocarya moschata]	[[0.9710989 0.00986857 0.01903253]]	plants
O=C1OC(CC=C1)CC2OC(C=CC=3C=CC=CC3)C(OC(=O)C)C(OC(=O)C)C2	CNP0080459	[Cryptocarya moschata]	[[0.98650309 0.00438331 0.0091136 ]]	plants
O=C(O)CCCC=CC(C=1C=CC=CC1)C2=C(O)C=3C(=O)CC(OC3C(=C2O)C(C=CC=4C=CC=CC4)CCCC(=O)O)C=5C=CC=CC5	CNP0119637	[Cryptocarya chartacea]	[[0.9417014 0.02719962 0.03109898]]	plants
O=C(O)CCCC=CC(C=1C=CC=CC1)C2=C(O)C=3C(=O)CC(OC3C(=C2O)C(C=CCCCC(=O)O)C=4C=CC=CC4)C=5C=CC=CC5	CNP0119645	[Cryptocarya chartacea]	[[0.85775647 0.09815928 0.04408425]]	plants
O=C(O)CCCC=CC(C=1C=CC=CC1)C2=C(O)C=C3OC(C=4C=CC=CC4)CC(=O)C3=C2O	CNP0131204	[Cryptocarya chartacea]	[[0.9764433 0.01198469 0.01157201]]	plants
O=C(O)CCCC(C=CC=1C=CC=CC1)C2=C(O)C=C3OC(C=4C=CC=CC4)CC(=O)C3=C2O	CNP0131214	[Cryptocarya chartacea]	[[0.98567821 0.00220492 0.01211686]]	plants
O=C1OC(CC=C1)CC2CC3OC(C=CC3)C2CC	CNP0161644	[Cryptocarya aschersoniana]	[[0.46794657 0.44526058 0.08679286]]	plants
O=C(O)CCCC(C=CC=1C=CC=CC1)C2=C(O)C=3C(=O)CC(OC3C(=C2O)C(C=CC=4C=CC=CC4)CCCC(=O)O)C=5C=CC=CC5	CNP0175798	[Cryptocarya chartacea]	[[0.96662565 0.01057582 0.02279853]]	plants
O=C1OC(CC=C1)CC(O)C=CC=2C=CC=CC2	CNP0182019	[Cryptocarya mandioccana]	[[0.96828748 0.01847034 0.01324219]]	plants
O=C(O)CCCC=CC(C=1C=CC=CC1)C2=C(O)C(=C(O)C=3C(=O)CC(OC32)C=4C=CC=CC4)C(C=CC=5C=CC=CC5)CCCC(=O)O	CNP0381696	[Cryptocarya chartacea]	[[0.93617024 0.03621011 0.02761965]]	plants
O=C1OCC(CC1(O)C(O)(C)C)C2CCC3(C4=CCC5C(C)(C)C(O)CCC5(C)C4CCC23C)C	CNP0085110	[Dysoxylum lenticellatum]	[[0.90030592 0.09135321 0.00834087]]	plants
O=C1C=C(C(=O)N1)C2CCC3(C4=CCC5C(C)(C)C(O)CCC5(C)C4CCC23C)C	CNP0115583	[Dysoxylum lenticellatum]	[[0.8954823 0.05803386 0.04648384]]	plants
O=C1CCC2(C)C3C(=CCC2C1(C)C)C4(C)CCC(C5COC(O)(C(=O)C(C)C)C5)C4(C)CC3	CNP0131632	[Dysoxylum lenticellatum]	[[0.96384416 0.03363668 0.00251916]]	plants
O=C(CC(C)C1CCC2(C3=CCC4C(C(=O)CCC4(C)C3CCC12C)(C)C)C)C5OC5(C)C	CNP0158708	[Dysoxylum lenticellatum]	[[0.9930406 0.00553149 0.0014279 ]]	plants
O=C(C(C)C)C1(O)OCC(C1)C2CCC3(C4=CCC5C(C)(C)C(O)CCC5(C)C4CCC23C)C	CNP0270965	[Dysoxylum lenticellatum]	[[0.95370381 0.04133386 0.00496233]]	plants
O=C(OC)C(CC(=O)C1OC1(C)C)C2CCC3(C4=CCC5C(C(=O)CCC5(C)C4CCC23C)(C)C)C	CNP0273086	[Dysoxylum lenticellatum]	[[9.88314863e-01 1.13733680e-02 3.11769465e-04]]	plants
O=C(O)C(CC(=O)C1OC1(C)C)C2CCC3(C4=CCC5C(C(=O)CCC5(C)C4CCC23C)(C)C)C	CNP0284625	[Dysoxylum lenticellatum]	[[0.95707714 0.04183419 0.00108868]]	plants
O=C1C=C(C(=O)N1)C2CCC3(C4=CCC5C(C(=O)CCC5(C)C4CCC23C)(C)C)C	CNP0294560	[Dysoxylum lenticellatum]	[[0.8787495 0.04666774 0.07458276]]	plants
O=C1CCC2(C)C3C(=CCC2C1(C)C)C4(C)CCC(C(C)C5OC5C6OC6(C)C)C4(C)CC3	CNP0323860	[Dysoxylum lenticellatum]	[[0.99363259 0.00493097 0.00143644]]	plants
O=C1OC(O)(C=C1C2CCC3(C4=CCC5C(C(=O)CCC5(C)C4CCC23C)(C)C)C)CO	CNP0351173	[Dysoxylum lenticellatum]	[[0.98981535 0.00611644 0.00406821]]	plants
OC1CCC2(C)C3C(=CCC2C1(C)C)C4(C)CCC(C5COC(OCC)(C5)C6OC6(C)C)C4(C)CC3	CNP0411072	[Dysoxylum lenticellatum]	[[0.96236594 0.03202648 0.00560759]]	plants
O=C(OC1C(OC(C)C(OC(=O)CCCCCCCCCCC)C1O)OC2C(OC(OC3C(OC4OC5C(OC(CCCCC)CCCCCCCCCC(=O)OC3C4O)OC(C)C(O)C5O)C)C(O)C2OC(=O)CCCCCCCCC)C)C=CC=6C=CC=CC6	CNP0085051	[Ipomoea batatas]	[[0.96536519 0.00456869 0.03006612]]	plants
O=C(OC1C(OC(C)C(OC(=O)CCCCCCCCCCC)C1O)OC2C(OC(OC3C(OC4OC5C(OC(CCCCC)CCCCCCCCCC(=O)OC3C4O)OC(C)C(O)C5O)C)C(OC(=O)CCCCCCCCC)C2O)C)C=CC=6C=CC=CC6	CNP0085053	[Ipomoea batatas]	[[0.96931697 0.00859908 0.02208395]]	plants
O=C(OC1C(OC(C)C(OC(=O)CCCCCCCCCCC)C1O)OC2C(OC(OC3C(OC4OC5C(OC(CCCCC)CCCCCCCCCC(=O)OC4C3O)OC(C)C(O)C5O)C)C(O)C2OC(=O)CCCCCCCCC)C)C=CC=6C=CC=CC6	CNP0085055	[Ipomoea batatas]	[[0.96699537 0.00457072 0.02843391]]	plants
O=C(OC1C(O)C(OC(C)C1OC(=O)C(C)CC)OC2C(OC(OC3C(OC4OC5C(OC(CCCCC)CCCCCCCCCC(=O)OC3C4O)OC(C)C(O)C5O)C)C(OC(=O)CCCCCCC)C2OC6OC(C)C(O)C(O)C6O)C)C=CC=7C=CC=CC7	CNP0085139	[Ipomoea pes-caprae]	[[0.98921565 0.00184581 0.00893854]]	plants
O=C(OC1C(O)C(OC(C)C1OC(=O)C(C)CC)OC2C(OC(OC3C(OC4OC5C(OC(CCCCC)CCCCCCCCCC(=O)OC3C4O)OC(C)C(O)C5O)C)C(OC(=O)C(C)CC)C2OC6OC(C)C(O)C(O)C6O)C)C=CC=7C=CC=CC7	CNP0085140	[Ipomoea pes-caprae]	[[0.98778055 0.0018184 0.01040105]]	plants
O=C(OC1C(OC(C)C(OC(=O)C(C)CC)C1O)OC2C(OC(OC3C(O)C4OC(=O)CCCCCCCCCC(OC5OC(C)C(O)C(O)C5OC4OC3C)CCCCC)C(OC(=O)CCCCCCCCCCC)C2OC6OC(CO)C(OC(=O)CCCCCCCCCC(OC7OC(C)C(O)C(O)C7OC8OC(C)C(OC9OC(C)C(OC%10OC(C)C(OC(=O)C(C)CC)C(OC(=O)C=CC=%11C=CC=CC%11)C%10O)C(OC%12OC(CO)C(O)C(O)C%12O)C9OC(=O)CCCCCCCCCCC)C(O)C8O)CCCCC)C(O)C6O)C)C=CC=%13C=CC=CC%13	CNP0085395	[Ipomoea purga]	[[0.92718651 0.0125916 0.06022189]]	plants
O=C(OC1C(O)C(OC(C)C1OC(=O)CCCCC)OC2C(OC(OC3C(O)C4OC(=O)CCCCCCCCCC(OC5OC(C)C(O)C(O)C5OC4OC3C)CCCCC)C(OC(=O)CCCCCCCCC)C2OC6OC(CO)C(O)C(O)C6O)C)C=CC=7C=CC=CC7	CNP0085396	[Ipomoea purga]	[[0.98541364 0.00463985 0.0099465 ]]	plants
O=C(OC1C(OC(C)C(OC(=O)C(C)CC)C1O)OC2C(OC(OC3C(O)C4OC(=O)CCCCCCCCCC(OC5OC(C)C(O)C(O)C5OC4OC3C)CCCCC)C(OC(=O)CCCCCCCCC)C2OC6OC(CO)C(O)C(O)C6O)C)C=CC=7C=CC=CC7	CNP0092304	[Ipomoea purga]	[[0.97612044 0.01185182 0.01202774]]	plants
O=C(OC1C(O)C(OC(C)C1OC(=O)C(C)CC)OC2C(OC(OC3C(O)C4OC(=O)CCCCCCCCCC(OC5OC(C)C(O)C(O)C5OC4OC3C)CCCCC)C(OC(=O)CCCCC)C2OC6OC(C)C(O)C(O)C6O)C)C=CC=7C=CC=CC7	CNP0138625	[Ipomoea pes-caprae]	[[0.98964394 0.00145905 0.00889701]]	plants
O=C1OC2C(OC(C)C(OC3OC(C)C(OC4OC(C)C(O)C(OC(=O)C(C)CC)C4O)C(OC5OC(C)C(O)C(O)C5O)C3OC(=O)CCCCCCCCC)C2O)OC6C(OC(CCCCC)CCCCCCCCC1)OC(C)C(O)C6O	CNP0187204	[Ipomoea pes-caprae]	[[9.94063831e-01 9.85106306e-04 4.95106250e-03]]	plants
O=C(OC1C(OC(C)C(OC(=O)CCCCCCCCCCC)C1O)OC2C(OC(OC3C(OC4OC5C(OC(CCCCC)CCCCCCCCCC(=O)OC4C3O)OC(C)C(O)C5O)C)C(OC(=O)CCCCCCCCCCC)C2O)C)C=CC=6C=CC=CC6	CNP0213069	[Ipomoea batatas]	[[0.9593335 0.00536038 0.03530612]]	plants
O=C1NCC(O)CCC1NC(=O)C(OC)C(O)C(O)C(O)C=CC(C)C	CNP0108350	[Jaspis sp.]	[[0.00384471 0.0464177 0.94973759]]	bacteria
O=C1OC(C)CC(C(=O)C(=C)CC(C(=O)NC(C(=O)N(C)C(C(=O)NC(C2=CC=C(O)C=C2)C1)CC3=C(Br)NC=4C=CC=CC43)C)C)C	CNP0110562	[Jaspis splendans, Jaspis splendens]	[[0.02397209 0.08042895 0.89559896]]	bacteria
O=C1OC(C)CC(C=C(C)CCC(=O)NC(C(=O)N(C)C(C(=O)NC(C2=CC=C(O)C=C2)C1)CC3=C(Br)NC=4C=CC=CC43)C)C	CNP0223756	[Jaspis splendans]	[[0.01520368 0.30468041 0.68011591]]	bacteria
OC(C=1N=C(OC1)CC=2OC=NC2)CC(O)C(O)C(O)C	CNP0224417	[Jaspis sp.]	[[0.21871249 0.20992605 0.57136146]]	bacteria
O=C1OC(C)CC(C=C(C)C(O)C(C(=O)NC(C(=O)N(C)C(C(=O)NC(C2=CC=C(O)C=C2)C1)CC3=C(Br)NC=4C=CC=CC43)C)C)C	CNP0259395	[Jaspis splendans]	[[0.01393663 0.17959115 0.80647222]]	bacteria
O=C(OC1CCC2(C)C3CC(=O)C(=C(C=CC=C(C)C(OC)C=CC(O)(C)C)C)C3(C)CCC2C1(C(=O)O)C)C	CNP0282484	[Jaspis sp., Rhabdastrella globostellata]	[[0.65660193 0.32447267 0.0189254 ]]	plants
O=C(NC1C(=O)N(C)CC(O)CC1)C(OC)C(O)C(O)C(O)C=CC(C)C	CNP0324204	[Jaspis sp.]	[[0.00459173 0.05905535 0.93635292]]	bacteria
O=C1OC(C)CC(C=C(CO)CC(C(=O)NC(C(=O)N(C)C(C(=O)NC(C2=CC=C(O)C=C2)C1)CC3=C(Br)NC=4C=CC=CC43)C)C)C	CNP0344268	[Jaspis splendans]	[[0.03436191 0.15616621 0.80947188]]	bacteria
O=C1OC(C)CCC=C(C)CC(C(=O)NC(C(=O)N(C)C(C(=O)NC(C2=CC=C(O)C=C2)C1)CC3=C(Br)NC=4C=CC=CC43)C)C	CNP0365220	[Jaspis splendans]	[[0.006347 0.08650335 0.90714965]]	bacteria
O=C1OC(C)CC(C)C(O)C(=C)CC(C(=O)NC(C(=O)N(C)C(C(=O)NC(C2=CC=C(O)C=C2)C1)CC3=C(Br)NC=4C=CC=CC43)C)C	CNP0375995	[Jaspis splendans, Jaspis splendens]	[[0.01450604 0.08958397 0.89590998]]	bacteria
O=C1OC(C)CC(C=C(C)CC(C(=O)NC(C(=O)N(C)C(C(=O)NC(C2=CC=C(O)C=C2)C1)CC3=C(Br)NC=4C=CC=CC43)C)C)C	CNP0394319	[Jaspis splendans, Jaspis splendens]	[[0.01305831 0.15081521 0.83612647]]	bacteria
O=C(OC1CCC(OC(=O)CCC)(C)C2OC(CC1(O)C)C3C2C(C(O)C(OC(=O)C)C3(O)C)C(C)C)C	CNP0109198	[Klyxum simplex]	[[0.84174745 0.0990266 0.05922595]]	plants
O=C(OC1(C)CCC(C(C)C)C2C3OC(CC(O)(C)C(O)CCC3(OC(=O)CCC)C)C21)C	CNP0134009	[Klyxum simplex]	[[0.55204822 0.32716097 0.12079081]]	plants
O=C(OC1CCC(O)(C)C2OC(C(O)C1(O)C)C3C2C(CCC3(OC(=O)C)C)C(C)C)C	CNP0221757	[Klyxum flaccidum]	[[0.73408983 0.22256948 0.04334069]]	plants
O=C(OC1CCC(OC(=O)C)(C)C2OC(CC1(O)C)C3C2C(C(O)CC3(OC(=O)C)C)C(C)C)C	CNP0248756	[Klyxum simplex]	[[0.87756467 0.10027394 0.02216139]]	plants
O=C(OC1(C)CCC(C(C)C)C2C3OC(CC(=C)C(O)CCC3(OC(=O)CCC)C)C21)C	CNP0265211	[Klyxum simplex]	[[0.87001315 0.1153001 0.01468675]]	plants
O=C(OC1C(OC(=O)CCC)C(C(C)C)C2C3OC(CC(O)(C)C(OC(=O)CCC)CCC3(OC(=O)CCC)C)C2C1(O)C)C	CNP0272651	[Klyxum simplex]	[[0.7068994 0.21312886 0.07997174]]	plants
O=C(OC1CCC(OC(=O)CCC)(C)C2OC(CC1(O)C)C3C2C(C(O)CC3(OC(=O)C)C)C(C)C)C	CNP0301393	[Klyxum simplex]	[[0.62331312 0.31603908 0.06064779]]	plants
O=C(OC1CCC(OC(=O)CCC)(C)C2OC(CC1(O)C)C3C2C(C(OC(=O)CCC)C(OC(=O)C)C3(O)C)C(C)C)C=C	CNP0302455	[Klyxum simplex]	[[0.87007245 0.0860599 0.04386766]]	plants
O=C(OC1C(OC(=O)C)C(O)(C)C2C3OC(C2C1C(C)C)C(OC(=O)CCC)(C)CCC(O)C(O)(C)C3)C	CNP0316173	[Klyxum simplex]	[[0.90331004 0.05079738 0.04589258]]	plants
O=C(OC1CCC(OC(=O)CCC)(C)C2OC(CC1(O)C)C3C2C(C(OC(=O)CCC)C(OC(=O)C)C3(O)C)C(C)C)C	CNP0332392	[Klyxum simplex]	[[0.87236021 0.08453845 0.04310134]]	plants
O=C(OC1(C)CCCC(O)(C)C2OC(C1O)C3C2C(CCC3(OC(=O)C)C)C(C)C)C	CNP0394794	[Klyxum flaccidum]	[[0.77614329 0.16985967 0.05399704]]	plants
O=C1CCC2(C)C(C(=CCC2C1(C)C)C)CCC=C(C)CCC=C(C)CCC(O)C(O)(C)C	CNP0085170	[Lansium domesticum]	[[0.97690006 0.02025936 0.00284058]]	plants
O=C(OCC)CCC1(C)C(C(=C)C)CC=C(C)C1CCC2C(=C)CCC3C(C)(C)C(O)CCC23C	CNP0117441	[Lansium domesticum]	[[0.96834935 0.0272502 0.00440045]]	plants
O=C(O)CCC1(C)C(C(=C)C)CC=C(C)C1CCC2C(=C)CCC(C(O)(C)C)C2(C)CCC(=O)OC	CNP0133412	[Lansium domesticum]	[[0.89188589 0.09324918 0.01486494]]	plants
O=C(OC)CCC1(C(=C(C)C(O)CC1C(=C)C)CCC2C(=C)CCC3C(C(=O)CCC23C)(C)C)C	CNP0133414	[Lansium domesticum]	[[0.98052677 0.01581384 0.0036594 ]]	plants
O=C1CCC2(C(=C(C)C(O)CC2C1(C)C)CCC3C(=C)CCC4C(C(=O)CCC34C)(C)C)C	CNP0133416	[Lansium domesticum]	[[0.98582617 0.00968035 0.00449348]]	plants
O=C1C(=C(CCC2C(=C)CCC3C(C)(C)C(O)CCC23C)C4(C)CCC(=O)C(C)(C)C4C1)C	CNP0159080	[Lansium domesticum]	[[0.96180619 0.03627348 0.00192033]]	plants
O=C(O)CCC1(C)C(C(=C)C)CC=C(C)C1CCC2C(=C)CCC(C(O)(C)C)C2(C)CCC(=O)OCC	CNP0195792	[Lansium domesticum]	[[0.89762484 0.09828567 0.00408949]]	plants
O=C(OC)CCC1(C)C(C(=C)C)CC=C(C)C1CCC2C(=C)CCC3C(C)(C)C(O)CCC23C	CNP0217391	[Lansium domesticum]	[[0.96963345 0.02296067 0.00740589]]	plants
OC1CCC2(C)C(C(=CCC2C1(C)C)C)CCC3C(=C)CCC4C(C)(C)C(O)CCC34C	CNP0341815	[Lansium domesticum]	[[0.97084589 0.01731818 0.01183593]]	plants
O=C(O)CCC1(C)C(C(=C)C)CC=C(C)C1CCC2C(=C)CCC(C(=C)C)C2(C)CCC(=O)OCC	CNP0348553	[Lansium domesticum]	[[0.94334666 0.04883097 0.00782237]]	plants
O=C(OC)CCC1(C)C(C(=CCC1C(O)(C)C)C)CCC2C(=C)CCC3C(C)(C)C(O)CCC23C	CNP0400417	[Lansium domesticum]	[[0.91674095 0.0746505 0.00860855]]	plants
O=C1CCC2(C)C3C(=CCC2C1(C)C)C4(C)CC(O)C(C(C)CCC(OO)C(=C)C)C4(C)CC3	CNP0085222	[Melia toosendan]	[[9.94445481e-01 4.95882884e-03 5.95690473e-04]]	plants
OOC(C(=C)C)CCC(C)C1C(O)CC2(C3=CCC4C(C)(C)C(O)CCC4(C)C3CCC12C)C	CNP0085223	[Melia toosendan]	[[0.99301796 0.00591123 0.00107081]]	plants
OOC(C=CCC(C)C1C(O)CC2(C3=CCC4C(C)(C)C(O)CCC4(C)C3CCC12C)C)(C)C	CNP0144649	[Melia toosendan]	[[0.98570898 0.01321547 0.00107555]]	plants
OC1CCC2(C)C3C(=CCC2C1(C)C)C4(C)CCC(C5CC(OC5OC)C6OC6(C)C)C4(C)CC3	CNP0150222	[Melia toosendan]	[[9.94306009e-01 4.76424035e-03 9.29750422e-04]]	plants
OC1C=C2CC(O)CCC2(C)C3CCC4(C)C(CC(O)C4C(O)(C)CCC(C)C(C)C)C13	CNP0158088	[Melia toosendan]	[[0.83672691 0.15850414 0.00476895]]	plants
O=C1CCC2(C)C3C(=CCC2C1(C)C)C4(C)CC(O)C(C(C)CC=CC(OO)(C)C)C4(C)CC3	CNP0183289	[Melia toosendan]	[[9.88786026e-01 1.05147388e-02 6.99235496e-04]]	plants
OC1C=C2CC(O)CCC2(C)C3CCC4(C)C(CC(O)C4C(O)(C)CCC(CC)C(C)C)C13	CNP0191336	[Melia toosendan]	[[0.98493936 0.01370613 0.00135451]]	plants
O=C1OC2CC3(C4=CCC5C(C(=O)CCC5(C)C4CCC3(C)C2C1CCC(OO)C(=C)C)(C)C)C	CNP0248643	[Melia toosendan]	[[9.91779303e-01 7.32846833e-03 8.92228257e-04]]	plants
O=C1CCC2(C)C3C(=CCC2C1(C)C)C4(C)CC(O)C(C(C)CCC(O)C(=C)C)C4(C)CC3	CNP0255141	[Melia toosendan]	[[9.90692662e-01 8.74725372e-03 5.60083935e-04]]	plants
O=C1OC2CC3(C4=CCC5C(C(=O)CCC5(C)C4CCC3(C)C2C1CC=CC(OO)(C)C)(C)C)C	CNP0320360	[Melia toosendan]	[[9.94721758e-01 4.76846306e-03 5.09779371e-04]]	plants
O=C(OC1CCC2(C)C3C(=CCC2C1(C)C)C4(C)CCC(C5CC(OC5OC)C(O)C(O)(C)C)C4(C)CC3)CCCCCCCCCCCCCCC	CNP0344742	[Melia toosendan]	[[0.96467348 0.02762081 0.0077057 ]]	plants
O=C(OC=1C(OC)=CC(=CC1OC)C=2OC3=C(OC)C=4OC(C=CC4C(OC(=O)C)=C3C(=O)C2)(C)C)C	CNP0080452	[Neoraputia paraensis]	[[9.94530847e-01 4.73749986e-03 7.31653601e-04]]	plants
O=C(OC=1C(OC)=CC(=CC1OC)C=2OC=3C=C4OC(C=CC4=C(OC(=O)C)C3C(=O)C2)(C)C)C	CNP0080467	[Neoraputia paraensis]	[[9.98703566e-01 9.13911481e-04 3.82522750e-04]]	plants
O=C1C=C(OC=2C(OC)=C(OC)C=C(OC)C12)C=3C=CC=4OCOC4C3	CNP0080580	[Neoraputia alba]	[[9.97610856e-01 1.57635871e-03 8.12785161e-04]]	plants
O=C1C=C(OC=2C=C(OC)C=3C=CC(OC3C12)(C)C)C=4C=CC=5OCOC5C4	CNP0082877	[Neoraputia alba]	[[9.99572905e-01 3.41406535e-04 8.56887184e-05]]	plants
O=C(OC=1C=2C=CC(OC2C(OC)=C3OC(=CC(=O)C31)C=4C=CC(OC)=C(OC)C4)(C)C)C	CNP0101255	[Neoraputia alba]	[[9.98467442e-01 1.03581749e-03 4.96740847e-04]]	plants
O=C(OC1CC2C(C)(C)CCCC2(C)C3CC=4OC=CC4C(C)C13)C	CNP0104545	[Neoraputia magnifica]	[[0.99001268 0.00494377 0.00504355]]	plants
O=C1C=C(OC=2C=C(OC)C(C=CC(O)(C)C)=C(OC)C12)C=3C=C(OC)C=4OCOC4C3	CNP0110124	[Neoraputia paraensis]	[[9.98192278e-01 1.49119000e-03 3.16531662e-04]]	plants
O=C(C=CC1=CC(OC)=C(OC)C(OC)=C1)C2=C(O)C=C(OC)C=3C=CC(OC32)(C)C	CNP0234506	[Neoraputia magnifica]	[[9.99146263e-01 7.80678225e-04 7.30588174e-05]]	plants
O=C1C=C(OC2=C(OC)C=3OC(C=CC3C(O)=C12)(C)C)C=4C=CC(OC)=C(OC)C4	CNP0304866	[Neoraputia alba]	[[9.98990653e-01 4.72242911e-04 5.37104048e-04]]	plants
O=C1C=C(OC2=C(OC)C=3OC(C=CC3C(OC)=C12)(C)C)C=4C=CC(OC)=C(OC)C4	CNP0322669	[Neoraputia alba]	[[9.99004036e-01 5.08075777e-04 4.87887880e-04]]	plants
O=C1C=2C(OC)=CC(OC)=CC2OC(C3=CC(OC)=C(OC)C(OC)=C3)C1	CNP0348225	[Neoraputia alba]	[[9.97594233e-01 6.78998374e-04 1.72676886e-03]]	plants
O=C1C=C(OC)C(O)(C=C1C(C=C)C2=CC=C(OC)C(O)=C2)CC(=O)C	CNP0133347	[Pterocarpus santalinus]	[[0.90175347 0.08540849 0.01283803]]	plants
OC=1C=C(C=CC1OC)C2=C(OC=3C=C(OC)C(O)=CC32)C	CNP0133349	[Pterocarpus santalinus]	[[0.97717275 0.01012256 0.01270469]]	plants
O=C1C=C(OC)C2(OC)CC1(O)C3=CC(OC)=C(O)C=C3C2C=C	CNP0166100	[Pterocarpus santalinus]	[[0.60621746 0.38321772 0.01056483]]	plants
O=C1C=C(C(=O)C=C1OC)C(C)C(O)C2=CC=C(OC)C(O)=C2	CNP0166163	[Pterocarpus santalinus]	[[0.95807754 0.03184824 0.01007422]]	plants
OC=1C=CC(=CC1)C=2OC3=CC(OC)=C(O)C=C3C2C	CNP0166691	[Pterocarpus santalinus]	[[0.99223724 0.00229116 0.0054716 ]]	plants
OC1=CC(=CC=C1OC)C(C=C)C=2C=C(O)C(OC)=CC2O	CNP0208940	[Pterocarpus santalinus]	[[0.9966548 0.0011602 0.002185 ]]	plants
O=C1C=C(OC)C(=O)C2OC12C(C)C(O)C3=CC=C(OC)C(O)=C3	CNP0266737	[Pterocarpus santalinus]	[[0.87676212 0.10015744 0.02308044]]	plants
O=C1C=C(C(=O)C=C1OC)C(C=C)C2=CC=C(OC)C(O)=C2	CNP0274960	[Pterocarpus santalinus]	[[0.9893543 0.00903554 0.00161017]]	plants
OC1=CC=C(C=C1OC)C2C3=CC(O)=C(OC)C=C3OCC2	CNP0295611	[Pterocarpus santalinus]	[[0.98831314 0.00965746 0.0020294 ]]	plants
OC=1C=C(C=CC1OC)C=2OC3=CC(OC)=C(O)C=C3C2C	CNP0330585	[Pterocarpus santalinus]	[[9.97655451e-01 7.60365137e-04 1.58418383e-03]]	plants
OC1=CC(=CC=C1OC)C2OC3=CC(OC)=C(OC)C=C3C2C	CNP0399673	[Pterocarpus santalinus]	[[9.98413079e-01 5.32354499e-04 1.05456676e-03]]	plants
O=C(O)C1(C)C(O)CCC2(C)C3CC(=O)C(=C(C=CC=C(C=CC(O)C(O)(C)C)C)C)C3(C)CCC12	CNP0078064	[Rhabdastrella globostellata]	[[0.71908893 0.25787008 0.02304099]]	plants
O=C1C(=C(C=CC=C(C=CC=C(C)C)C)C)C2(C)CCC3C(C)(CO)C(O)CCC3(C)C2C1	CNP0119705	[Rhabdastrella globostellata]	[[0.92873644 0.05508511 0.01617846]]	plants
O=C(OCC1(C)C(OC(=O)C)CCC2(C)C3CC(=O)C(=C(C=CC=C(C)C(OC(=O)C)CC=C(C)C)C)C3(C)CCC12)C	CNP0154169	[Rhabdastrella globostellata]	[[0.77512314 0.20700851 0.01786834]]	plants
O=C(OC)C(=CC=CC(=CC=CC(=C1C(=O)CC2C1(C)CCC3C(C)(C)C(O)CCC23C)C)C)C	CNP0154941	[Rhabdastrella aff. distincta]	[[0.89229159 0.1018724 0.00583601]]	plants
O=C1C(=C(C=CC=C(C=CC(O)C(O)(C)C)C)C)C2(C)CCC3C(C)(CO)C(O)CCC3(C)C2C1	CNP0157725	[Rhabdastrella aff. distincta]	[[0.80477606 0.18026606 0.01495788]]	plants
O=C1OC(=CC=C1C)C(=CC=CC(=C2C(=O)CC3C2(C)CCC4C(C)(CO)C(O)CCC34C)C)C	CNP0188527	[Rhabdastrella aff. distincta]	[[0.42331615 0.49422692 0.08245693]]	fungi
O=C(C=CC(=CC=CC(O)(C)C)C)C(=C1C(=O)CC2C1(C)CCC3C(C(=O)O)(C)C(O)CCC23C)C	CNP0292750	[Rhabdastrella globostellata]	[[0.80421432 0.18118736 0.01459832]]	plants
O=C(O)C1(C)C(O)CCC2(C)C3CC(=O)C(=C(C=CC=C(C=CC=C(C)C)C)C)C3(C)CCC12	CNP0309032	[Rhabdastrella globostellata]	[[0.87556598 0.10923411 0.01519991]]	plants
O=C(C=CC(=CC=CC(O)(C)C)C)C(=C1C(=O)CC2C1(C)CCC3C(C)(C)C(O)CCC23C)C	CNP0343156	[Rhabdastrella globostellata]	[[0.91969924 0.07523993 0.00506083]]	plants
O=C(O)C1(C)C(O)CCC2(C)C3CC(=O)C(=C(C=CC=C(C=CC(OCC)C(O)(C)C)C)C)C3(C)CCC12	CNP0359358	[Rhabdastrella globostellata]	[[0.52011209 0.46290693 0.01698098]]	plants
O=C(OC1CCC2(C)C3CC(=O)C(=C(C=CC=C(C=CC(OCC)C(O)(C)C)C)C)C3(C)CCC2C1(C(=O)O)C)C	CNP0360115	[Rhabdastrella globostellata]	[[0.43716277 0.55536012 0.00747711]]	fungi
ClC=1C=CC2=C(C1)C=3C=CC=4C=5C=CC=CC5NC4C3N2C6OC(C)C(O)C(O)C6O	CNP0112623	[Tolypothrix tjipanasensis DB-1-1A]	[[0.01959117 0.00569782 0.974711 ]]	bacteria
O=C1NC(O)C=2C1=C3C4=CC(Cl)=CC=C4NC3=C5NC=6C=CC(Cl)=CC6C52	CNP0125204	[Tolypothrix tjipanasensis DB-1-1A]	[[0.00367057 0.04880273 0.9475267 ]]	bacteria
OC1C(O)C(OC(C)C1O)N2C=3C=CC=CC3C=4C=CC=5C=6C=CC=CC6NC5C42	CNP0222039	[Tolypothrix tjipanasensis DB-1-1A]	[[0.0595813 0.03797718 0.90244152]]	bacteria
O=C1NC(C(=O)NC(C(=O)NC(C(=O)NC(C(=O)NC(C(=O)NC(C(=O)NC(C(=O)NC(C(=O)NC(C(=O)NC(C(=O)NC(C(=O)NC(C(=O)NC1=CC)C(C)C)CC=2C=CC=CC2)C(C)C)C(C)C)C(C)C)C(O)C)C(C)CC)C(O)C)C(C)C)CCSC)CC=3C=CC=C(O)C3)CCCNC(=N)N	CNP0276309	[Tolypothrix byssoidea]	[[0.01623404 0.01053063 0.97323533]]	bacteria
ClC=1C=CC2=C(C1)C=3C=CC=4C=5C=CC=CC5NC4C3N2C6OCC(O)C(O)C6O	CNP0298368	[Tolypothrix tjipanasensis DB-1-1A]	[[0.06916753 0.01714163 0.91369084]]	bacteria
ClC1=CC=C2NC3=C(C=CC=4C=5C=CC=CC5N(C43)C6OCC(O)C(O)C6O)C2=C1	CNP0324396	[Tolypothrix tjipanasensis DB-1-1A]	[[0.06476257 0.02457735 0.91066008]]	bacteria
ClC1=CC=C2NC3=C(C=CC=4C=5C=CC=CC5N(C43)C6OC(C)C(O)C(O)C6O)C2=C1	CNP0344608	[Tolypothrix tjipanasensis DB-1-1A]	[[0.01402074 0.00732489 0.97865437]]	bacteria
ClC=1C=CC2=C(C1)NC3=C2C=CC=4C5=CC(Cl)=CC=C5NC43	CNP0424923	[Tolypothrix tjipanasensis, Fischerella ambigua]	[[0.03418459 0.01387542 0.95193999]]	bacteria
ClC=1C=CC2=C(C1)NC=3C2=CC=C4C5=CC(Cl)=CC=C5N(C43)C6OC(CO)C(O)C(O)C6O	CNP0426184	[Tolypothrix tjipanasensis]	[[0.10017948 0.0743663 0.82545422]]	bacteria
ClC=1C=CC2=C(C1)NC3=C2C=CC=4C=5C=CC=CC5NC43	CNP0426191	[Tolypothrix tjipanasensis]	[[0.06474048 0.00923068 0.92602884]]	bacteria
ClC=1C=CC2=C(C1)NC=3C2=CC=C4C5=CC(Cl)=CC=C5N(C43)C6OCC(O)C(O)C6O	CNP0426587	[Tolypothrix tjipanasensis]	[[0.04337263 0.02120841 0.93541896]]	bacteria
O=C1C=2C=CC=CC2C=3C=CC=CC3C1(O)CC(=O)CCCC	CNP0080545	[Toona ciliata]	[[0.63534792 0.1316658 0.23298628]]	plants
O=C(OCC)CC1(O)C(=O)C=2C=CC=CC2C=3C=CC=CC31	CNP0080592	[Toona ciliata]	[[0.72039955 0.22134059 0.05825986]]	plants
O=CC=CC1=CC=C(OC)C=C1O	CNP0080622	[Toona ciliata]	[[0.97073751 0.02437 0.00489249]]	plants
O=C1OC2(C)C3C(OC4CC(=O)C(C)(C)C(C1)C43C)CC5(C)C(C6=COC=C6)CC7OC725	CNP0219562	[Toona ciliata]	[[9.94098027e-01 5.29725560e-03 6.04717823e-04]]	plants
O=C(OC1C(OC(=O)C)C2(C)C(CCC3(C)C(C4=COC=C4)CC5OC532)C6(C=CC(=O)C(C)(C)C16)C)C	CNP0233371	[Toona ciliata]	[[9.98875793e-01 5.39177633e-04 5.85029665e-04]]	plants
O=C(OC(C)(C)C)CC1(O)C(=O)C=2C=CC=CC2C=3C=CC=CC31	CNP0245171	[Toona ciliata]	[[0.68978545 0.21899795 0.0912166 ]]	plants
O=C(OC1CC2(C)C(C3=COC=C3)CC4OC42C(=C)C1C5C=CC(=O)C(C)(C)C5CC(=O)OC)C	CNP0290533	[Toona ciliata]	[[9.95898578e-01 3.19800726e-03 9.03414614e-04]]	plants
O=C1OC(O)C(=C1)C2CC3OC34C5C(=O)C(O)=C6C(C=CC(=O)C6(C)C)(C)C5CCC24C	CNP0346456	[Toona ciliata]	[[0.98243341 0.01533779 0.0022288 ]]	plants
O=C(OC1C(OC(=O)C)C2(C)C(C3=COC=C3)CC4OC42C(=C)C1C5C=CC(=O)C(C)(C)C5CC(=O)OC)C	CNP0353338	[Toona ciliata]	[[9.98730812e-01 7.98976648e-04 4.70211488e-04]]	plants
O=C(OCC=1C=CC=CC1)CC2(O)C(=O)C=3C=CC=CC3C=4C=CC=CC42	CNP0403424	[Toona ciliata]	[[0.4854417 0.41771308 0.09684523]]	plants
O=C1OC(O)C=C1C2CC3OC34C5C(=O)C(O)=C6C(C=CC(=O)C6(C)C)(C)C5CCC24C	CNP0412904	[Toona ciliata]	[[0.95409236 0.04145886 0.00444878]]	plants
O=C(OC1=CC=CC(OC(=O)C)=C1C(=O)CCCCCCCCCCC=2C=CC=CC2)C	CNP0080351	[Virola sebifera]	[[0.95713242 0.03235721 0.01051037]]	plants
O=C(OC=1C=CC=C(O)C1C(=O)CCCCCCCCCCC=2C=CC=CC2)C	CNP0080368	[Virola sebifera]	[[0.887466 0.0918837 0.0206503]]	plants
O=C(OC1C2=CC=C3OCOC3=C2C(O)(C4=CC=C5OCOC5=C4)C(C)C1C)C	CNP0080600	[Virola sebifera]	[[0.96371209 0.02863891 0.00764901]]	plants
OC1=C2C=C(OC)C(OC)=CC2=C(C=3C=CC=4OCOC4C3)C(=C1C)C	CNP0080606	[Virola sebifera]	[[0.99027976 0.00491305 0.00480718]]	plants
OC=1C=C(OC)C=C(C1)CCCC2=CC=C(OC)C(O)=C2	CNP0093914	[Virola multinervia]	[[0.99359462 0.00476464 0.00164074]]	plants
OC1C2=CC=C3OCOC3=C2C(O)(C4=CC=C5OCOC5=C4)C(C)C1C	CNP0159792	[Virola sebifera]	[[0.98803363 0.00890734 0.00305903]]	plants
O=C(C=1C(O)=CC=CC1O)CCCCCCCCCCC=2C=CC=CC2	CNP0192387	[Virola sebifera]	[[0.96379488 0.02347415 0.01273096]]	plants
O(C1=CC=C(C=C1OC)C2C3=CC=4OCOC4C=C3CC(C)C2C)C	CNP0220270	[Virola carinata]	[[9.98614884e-01 4.74043902e-04 9.11072306e-04]]	plants
O=C1C2=CC=C3OCOC3=C2C(O)(C4=CC=C5OCOC5=C4)C(C)C1C	CNP0231106	[Virola sebifera]	[[0.9698476 0.02513321 0.00501919]]	plants
O=C1C2=CC(OC)=C(OC)C=C2C(O)(C3=CC=C4OCOC4=C3)C(C)C1C	CNP0315287	[Virola sebifera]	[[0.98976251 0.00918892 0.00104857]]	plants
O=C1C(=COC=2C=C(O)C=C(O)C12)C=3C=CC(OC)=CC3OC	CNP0414976	[Virola caducifolia]	[[9.97758094e-01 7.53047492e-04 1.48885898e-03]]	plants
O=C(C1=CC(OC)=C(OC)C(OC)=C1)C(OC2=CC=C(C=CC)C=C2OC)C	CNP0080438	[]	[[0.99298392 0.00537872 0.00163737]]	plants
O=C1OC2=C(C=C1)C=CC(OC)=C2C3OC3C(C)C	CNP0080620	[]	[[9.98093906e-01 1.05315634e-03 8.52937318e-04]]	plants
O=C1OC=2C(C=C1)=CC=C3OCC4OC(=O)C(=C4C32)C	CNP0127171	[]	[[0.98464734 0.00590383 0.00944883]]	plants
O=C1C2=C(OC3=C1C=4C=C(OC)C(OC)=CC4OC3)C=C5OC(C=CC5=C2O)(C)C	CNP0162647	[]	[[9.98866643e-01 1.03321582e-03 1.00141278e-04]]	plants
O=C1C2=CC=C3OCOC3=C2C(C4=CC=C5OCOC5=C4)C(C)C1C	CNP0192821	[]	[[0.99597703 0.0026908 0.00133217]]	plants
N#CC=1C=C2C(=O)C(=O)C=C3C2=C(C=C4C3(C)CCC5(C)C6CC(C(=O)OC)(C)CCC6(C)CCC45C)C1C#N	CNP0212425	[]	[[0.72880185 0.25323879 0.01795936]]	plants
O=C1OC2=C(C(OC)=CC=3OC4OC=CC4C32)C5=C1C(=O)CC5O	CNP0282034	[]	[[0.12338505 0.87268822 0.00392673]]	fungi
OC1(C2=CC=C3OCOC3=C2)C4=C5OCOC5=CC=C4CC(C)C1C	CNP0286758	[]	[[0.98625778 0.00937081 0.00437141]]	plants
O=C1C2=C(O)C=C3OC(C(=C)CO)CC3=C2OC4COC5=CC(OC)=C(OC)C=C5C14	CNP0296417	[]	[[0.99171539 0.00586384 0.00242077]]	plants
O=C1OC=2C=C(O)C=CC2C=C1C(C=C)(C)C	CNP0322887	[]	[[0.98684868 0.00414367 0.00900765]]	plants
O=C1C=C2C(C3=CC=4OC5(O)C(=O)C=C6C(=CC=C7C6(C)CCC8(C)C9CC(C(=O)OC)(C)CCC9(C)CCC78C)C5(OC4C(=C13)C)C)(C)CCC%10(C)C%11CC(C(=O)OC)(C)CCC%11(C)CCC2%10C	CNP0407805	[]	[[0.95144375 0.03698778 0.01156848]]	plants
O=C1C(=C2C=C(CCC2(C)C(O)C1)C(C)C)CO	CNP0107380	[Aglaia foveolata]	[[0.09785144 0.88429744 0.01785112]]	fungi
O=C1OC(C)(C)C2CCC3(C)C(CCC4C(CCC43C)C5(OC(CC5)C(O)(C)C)C)C2(C)CC1	CNP0114521	[Aglaia foveolata]	[[9.91507830e-01 8.01207491e-03 4.80094968e-04]]	plants
O=C1CCC2(C)C(CCC3(C)C2CCC4C5OC(CCC5(O)CCC43C)C(O)(C)C)C1(C)C	CNP0148473	[Aglaia foveolata]	[[0.93360631 0.06528697 0.00110672]]	plants
O=C1CCC2(C)C(CCC3(C)C2CCC4C(CCC43C)C5(OC(C=CC5)(C)C)C)C1(C)C	CNP0151349	[Aglaia abbreviata]	[[0.99173326 0.00538761 0.00287913]]	plants
O=C(C)C1CCC2(C)C1CCC3C4(C)CCC(O)C(C)(C)C4CCC32C	CNP0187580	[Aglaia abbreviata]	[[9.87981118e-01 1.10508874e-02 9.67994402e-04]]	plants
O=C1CCC2(C)C(CCC3(C)C2CCC4C5OC(CCC5(C)CCC43C)C(O)(C)C)C1(C)C	CNP0246996	[Aglaia foveolata]	[[0.96685024 0.03191217 0.00123759]]	plants
O=C1OC(C=C1)(C)C2CCC3(C)C2CCC4C5(C)CCC(=O)C(C)(C)C5CCC43C	CNP0300698	[Aglaia abbreviata]	[[9.90162638e-01 9.03129888e-03 8.06063515e-04]]	plants
O=C1OC(C=C1)(C)C2CCC3(C)C2CCC4C5(C)CCC(OC(=O)C)C(C)(C)C5CCC43C	CNP0311917	[Aglaia abbreviata]	[[9.93272477e-01 6.33293394e-03 3.94588850e-04]]	plants
O=C1CCC2(C)C(CCC3(C)C2CCC4C(C(=C)CC=CC(O)(C)C)CCC43C)C1(C)C	CNP0322256	[Aglaia abbreviata]	[[0.99352601 0.00433116 0.00214283]]	plants
O=C(OC1CCC2(C)C(CCC3(C)C2CCC4C(CCC43C)C(O)(C)CC=CC(OO)(C)C)C1(C)C)C	CNP0370624	[Aglaia abbreviata]	[[0.99262622 0.0053662 0.00200758]]	plants
O=C(OC)C12C=3NC=4C=CC=CC4C3CN5CCC2(O)C(OC1)(C=C)C5	CNP0085224	[Alstonia spatulata]	[[0.98830754 0.00682144 0.00487102]]	plants
OCC1C2C(=CC)CN3C(C=4NC=5C=C6C(OC7(OCC8C9N(C)C(C%10=C(C=%11C=CC=CC%11N%10C)C9)CC8C7C6)C)=CC5C4CC31)C2	CNP0085311	[Alstonia macrophylla]	[[0.88383998 0.05296482 0.0631952 ]]	plants
OCC1C2C(=CN3C(C4=C(C=5C=C6C(OC7(OCC8C9N(C)C(C%10=C(C=%11C=CC=CC%11N%10C)C9)CC8C7C6)C)=CC5N4C)CC31)C2)C(O)C	CNP0085314	[Alstonia macrophylla]	[[0.88511342 0.08638002 0.02850656]]	plants
O=C(C1=COCC2C1CC3C4=C(C=5C=CC=6OC7(OCC8C9N(C)C(C%10=C(C=%11C=CC=CC%11N%10C)C9)CC8C7CC6C5N4C)C)CC2N3C)C	CNP0085315	[Alstonia macrophylla]	[[0.84419085 0.12219247 0.03361668]]	plants
O=C(C1=COCC2C1CC3C4=C(C=5C=C6C(OC7(OCC8C9N(C)C(C%10=C(C=%11C=CC=CC%11N%10C)C9)CC8C7C6)C)=CC5N4C)CC2N3C)C	CNP0089045	[Alstonia macrophylla]	[[0.90594068 0.04592458 0.04813474]]	plants
O=C(OC)C1=C2NC=3C=CC=CC3C24CCN5CC(C(=O)C)C1CC54	CNP0118411	[Alstonia scholaris, Alstonia spatulata]	[[9.99638996e-01 1.10933066e-04 2.50070891e-04]]	plants
O=C(OC)C1(C2=CC=3C=CC=CC3N2)COC4(C=C)CNCCC41	CNP0159745	[Alstonia spatulata]	[[0.97843931 0.0108468 0.01071388]]	plants
O=C(OC)C1=C2NC=3C(O)=CC=CC3C24CCN5CC(C(=O)C)C1CC54	CNP0228833	[Alstonia spatulata]	[[9.97228861e-01 8.36346307e-04 1.93479228e-03]]	plants
O=C(OC)C1=C2NC=3C=CC=CC3C24CC[N+]5([O-])CC(C(=O)C)C1CC45	CNP0241283	[Alstonia spatulata]	[[0.9958193 0.0018128 0.00236791]]	plants
O=C(OCC)N1CCC2C(OCC2(C(=O)OC)C3=CC=4C=CC=CC4N3)(C=C)C1	CNP0393769	[Alstonia spatulata]	[[0.9645508 0.01727595 0.01817325]]	plants
O=C(OCC1OC(OC2CCC34CC54CCC6(C)C(CCC6(C)C5CCC3C2C)C(C)CCC(=C)C(C)C)C(OC(=O)C)C(OC(=O)C)C1OC(=O)C)C	CNP0080346	[Cedrela odorata]	[[0.96196333 0.03215969 0.00587698]]	plants
OC1CCC2(C)C3C(=CCC2C1(C)C)C4(C)CCC(C(C)C5OC(C)(C)C6OC(OC56)(C)C)C4(C)CC3	CNP0080626	[Cedrela odorata]	[[0.93616765 0.04731408 0.01651826]]	plants
OC1CCC2(C)C3C(=CCC2C1(C)C)C4(C)CCC(C(C)C5OC(C)(C)C(O)C5O)C4(C)CC3	CNP0119487	[Cedrela fissilis, Cedrela odorata]	[[0.9718826 0.02209171 0.00602569]]	plants
O=C1OC(C2=COC=C2)C3(C(=C1)C4CC5C(=O)C(C)(C4CC3)C(CC(=O)OC)C(C)(C)C5OC(=O)C)C	CNP0156742	[Cedrela fissilis]	[[9.98558842e-01 1.21848866e-03 2.22669573e-04]]	plants
O=C1OC(O)C=C1C2OC(=O)C3OC34C2(C)CCC5C6(C=CC(=O)C(C)(C)C6CC(OC(=O)C)C54C)C	CNP0179992	[Cedrela fissilis, Carapa guianensis]	[[0.97187331 0.02192483 0.00620186]]	plants
O=C(C=C(C)C)C(O)C(C)C1CCC2(C3=CCC4C(C(=O)CCC4(C)C3CCC12C)(C)C)C	CNP0198952	[Cedrela odorata]	[[0.98741637 0.01107077 0.00151285]]	plants
O=C(OC1CC2C(C(=O)CC(OC)C2(C)C3CCC4(C)C(OC(=O)C5OC54C13C)C6=COC=C6)(C)C)C	CNP0239841	[Cedrela odorata]	[[9.97588366e-01 1.43434703e-03 9.77286961e-04]]	plants
OCC1OC(OC2CCC34CC54CCC6(C)C(CCC6(C)C5CCC3C2C)C(C)CCC(=C)C(C)C)C(O)C(O)C1O	CNP0295877	[Cedrela odorata]	[[0.98874451 0.00302741 0.00822807]]	plants
OC1CCC2(C)C3C(=CCC2C1(C)C)C4(C)CCC(C(C)C(O)C(O)C(O)C(O)(C)C)C4(C)CC3	CNP0302667	[Cedrela fissilis]	[[0.96976871 0.02373313 0.00649816]]	plants
O=C1OC(C2=COC=C2)C3(C)CCC4C(C(=O)CC5C(C)(C)C(O)CCC45C)(C)C63OC16	CNP0322622	[Cedrela fissilis]	[[0.99607493 0.00173781 0.00218726]]	plants
O=C1NC=2C=CC=CC2C1C3(NC=4C=CC=CC4C3=O)CO	CNP0109465	[Cephalanceropsis gracilis]	[[0.0778437 0.40362143 0.51853487]]	bacteria
O=C1OC=2C=CC=CC2N=C1C3=CNC=4C=CC=CC43	CNP0177980	[Cephalanceropsis gracilis]	[[0.17943012 0.04206313 0.77850675]]	bacteria
O=C(OC)C=1C=CC=CC1NC(=O)C2(OC)NC=3C=CC=CC3C2=O	CNP0182275	[Cephalanceropsis gracilis]	[[0.27388121 0.5383923 0.18772649]]	fungi
O=C(OC)C=1C=CC=CC1NC(=O)C=2NC=3C=CC=CC3C2OC4OC(CO)C(O)C(O)C4O	CNP0310582	[Cephalanceropsis gracilis]	[[0.96474068 0.01698373 0.01827559]]	plants
O=C(OC)C=1C=CC=CC1NC(=O)C2=CNC=3C=CC=CC32	CNP0321341	[Cephalanceropsis gracilis]	[[0.07931216 0.12406808 0.79661976]]	bacteria
O=C(O)C=1C=CC=CC1NC2(N)C(=O)NC=3C=CC=CC32	CNP0351708	[Cephalanceropsis gracilis]	[[0.0292935 0.49125744 0.47944906]]	fungi
O=C1C=2C=CC=CC2N3C4(O)C(=O)C=5C=6C=CC=CC6NC5C13NC=7C=CC=CC74	CNP0423855	[Cephalanceropsis gracilis]	[[0.0949478 0.17794585 0.72710635]]	bacteria
O=C1C=2C=CC=CC2N=C1C3(NC=4C=CC=CC4C3=O)C5(C(=O)NC=6C=CC=CC65)C7=NC=8C=CC=CC8C7=O	CNP0425065	[Cephalanceropsis gracilis]	[[0.12045512 0.39423656 0.48530832]]	bacteria
O=C1NC=2C=CC=CC2C1C3(O)C(=O)NC=4C=CC=CC43	CNP0426150	[Cephalanceropsis gracilis]	[[0.04258453 0.34423408 0.61318139]]	bacteria
O=C1C=2C=CC=CC2N3C4(O)C(=O)C=5NC=6C=CC=CC6C5C13NC=7C=CC=CC74	CNP0426668	[Cephalanceropsis gracilis]	[[0.06833293 0.13430899 0.79735808]]	bacteria
O=C(O)C(NC(=O)CCCCCCS)C(O)C	CNP0186456	[Euryarchaeota, Methanococcus voltae, Methanococcus thermophila]	[[0.08355811 0.0459457 0.87049619]]	bacteria
O=C(O)C(=O)CCCCC(=O)O	CNP0201111	[Euryarchaeota, Methanococcus voltae]	[[0.05042002 0.10862247 0.84095752]]	bacteria
O=C(O)C(=O)CS(=O)(=O)O	CNP0249927	[Euryarchaeota, Mus musculus, Methanobacterium formicicum, Methanosarcina strain TM-1]	[[0.59649162 0.01870619 0.38480219]]	plants
O=CCS(=O)(=O)O	CNP0314402	[Euryarchaeota, Methanobacterium formicicum, Methanosarcina strain TM-1]	[[0.68079859 0.10522052 0.21398089]]	plants
O=C(O)C(NC(=O)CCCCCCS)C(OP(=O)(O)O)C	CNP0349242	[Euryarchaeota, Methanobacterium formicicum, Methanosarcina strain TM-1]	[[0.02526944 0.01693038 0.95780017]]	bacteria
O=S(=O)(O)CCSC	CNP0358914	[Euryarchaeota, Methanobacterium formicicum, Methanosarcina strain TM-1]	[[0.70345953 0.05251213 0.24402834]]	plants
O=C(O)CCCCCCS	CNP0359132	[Euryarchaeota, Methanococcus voltae, Methanococcus thermophila]	[[0.28955929 0.01919531 0.6912454 ]]	bacteria
O=C(O)C(=O)CCCCCC(=O)O	CNP0359734	[Euryarchaeota, Methanococcus voltae]	[[0.11817996 0.06942637 0.81239366]]	bacteria
O=C(O)C(N)CSCCS(=O)(=O)O	CNP0423951	[Euryarchaeota, Methanobacterium formicicum, Methanosarcina strain TM-1]	[[0.4266893 0.0471553 0.5261554]]	bacteria
O=C(O)C1NC(SC1)CS(=O)(=O)O	CNP0424621	[Euryarchaeota, Methanobacterium formicicum, Methanosarcina strain TM-1]	[[0.37924288 0.10062882 0.52012831]]	bacteria
O=C(CC(=O)CCCCCCCCC)CCCCCCCCC	CNP0212179	[Microcystis aeruginosa]	[[0.69033234 0.12286693 0.18680073]]	plants
O=C(O)CCC(NC(=O)CCCCC)C(=O)NC1C(=O)NC(C(=O)NC2C(=O)N(C(O)CC2)C(C(=O)N(C)C(C(=O)NC(C(=O)OC1C)C(C)C)CC3=CC=C(O)C=C3)CCCC)CC4=CC=C(O)C=C4	CNP0424264	[Microcystis aeruginosa]	[[0.00464348 0.01923615 0.97612037]]	bacteria
O=C(O)C1N(C(=O)C(N(C(=O)C(NC(=O)C(NC(=O)CC(N)CCCCCCC(Cl)Cl)CC2=CC=C(O)C=C2)C(C)CC)C)CC3=CC=C(O)C=C3)CCC1	CNP0424567	[Microcystis aeruginosa NIES-99]	[[0.0275624 0.03530367 0.93713393]]	bacteria
O=C(O)C1N(C(=O)C(N(C(=O)C(NC(=O)C(NC(=O)CC(N)CCCCCCCCl)CC2=CC=C(O)C=C2)C(C)CC)C)CC3=CC=C(O)C=C3)CCC1	CNP0424595	[Microcystis aeruginosa NIES-99]	[[0.02731432 0.03423235 0.93845333]]	bacteria
O=C(N)CC(NC(=O)C(O)CC1=CC=C(O)C=C1)C(=O)NC2C(=O)NC(C(=O)NC3C(=O)N(C(O)CC3)C(C(=O)N(C)C(C(=O)NC(C(=O)OC2C)C(C)C)CC=4C=CC=CC4)C(C)CC)C(C)CC	CNP0425342	[Microcystis ichthyoblabe]	[[0.00202155 0.00691262 0.99106582]]	bacteria
O=C(NC(C(=O)N1C(C(=O)NC(CO)CCCNC(=N)N)CC2CCC(O)CC12)C(C)CC)C(O)CC3=CC=C(O)C=C3	CNP0425484	[Microcystis aeruginosa NIES-298]	[[0.00590857 0.01618829 0.97790314]]	bacteria
O=C1OCC2NC(=O)C3N(C(=O)C(NC(=O)C4NC(=O)C(NC(=O)C(NC(=O)C(NC(=O)CNC(=O)C(NC(=O)C)CC=5C=CC=CC5)C(O)C)C(OC(=O)CC(NC2=O)C(=O)NC(C(=O)NC(C(=O)NC(C(=O)NC(C(=O)O)CC6=CC=C(O)C=C6)CCC(=O)NCCCC4)CC1)CC7=CNC=8C=CC=CC87)C)C(C)CC)CC9=CC=C(O)C=C9)CCC3	CNP0425608	[Microcystis aeruginosa NIES-298]	[[0.00720978 0.00422791 0.98856231]]	bacteria
O=C(N)C1N(C(=O)C(NC(=O)C(O)CC2=CC=C(O)C=C2)C(C)CC)C3CC(O)CCC3C1	CNP0425623	[Microcystis aeruginosa NIES-298]	[[0.00432057 0.03044636 0.96523307]]	bacteria
O=C(OCC(C)C(O)C(C)(C)C)C(C)C	CNP0426465	[Microcystis aeruginosa]	[[0.160593 0.26136666 0.57804034]]	bacteria
O=C(O)CCC(NC(=O)CCCCCCC)C(=O)NC1C(=O)NC(C(=O)NC2C(=O)N(C(O)CC2)C(C(=O)N(C)C(C(=O)NC(C(=O)OC1C)C(C)C)CC3=CC=C(O)C=C3)CCCC)CC4=CC=C(O)C=C4	CNP0426698	[Microcystis aeruginosa]	[[0.00567881 0.0283492 0.96597198]]	bacteria
O=C1C(=N)C=C2C=3C(=CN(C13)C)CCN2C	CNP0078351	[Zyzzya fuliginosa]	[[0.33367159 0.06940263 0.59692578]]	bacteria
O=CN(C)CCC1=CN(C=2C(=O)C=3NC=C(C=4C=CC(O)=CC4)C3C(=O)C12)C	CNP0147669	[Zyzzya fuliginosa]	[[0.60374112 0.22501544 0.17124344]]	plants
O=CN(C)CCC1=CNC=2C(=O)C=3NC=C(C=4C=CC(O)=CC4)C3C(=O)C12	CNP0242039	[Zyzzya fuliginosa]	[[0.65307972 0.19400927 0.15291102]]	plants
O=C1C=2NC=C(C=3C=CC(O)=CC3)C2C(=O)C=4C(=CNC14)CCNC	CNP0321918	[Zyzzya fuliginosa]	[[0.53816042 0.24698219 0.2148574 ]]	plants
O=C1C(=CC=2C=3C(=CNC13)CC[N+]2C)NCCC4=CC=C(O)C=C4	CNP0321957	[Zyzzya fuliginosa, Zyzzya cf. fuliginosa]	[[0.55539019 0.10618194 0.33842788]]	plants
O=C1C=2C(=CNC2C(=O)C3=C1C(=CN3C)CCNC)C=4C=CC(O)=CC4	CNP0333184	[Zyzzya fuliginosa]	[[0.60870793 0.16309568 0.22819639]]	plants
O=C1C(N)=CC2=C3C1=NC=C3CCN2C	CNP0415195	[Zyzzya fuliginosa, Latrunculia bellae, Zyzzya sp.]	[[0.48844804 0.0477189 0.46383306]]	plants
O=C1C(=CC=2C=3C(=CNC13)CC[N+]2C)NC=CC4=CC=C(O)C=C4	CNP0424774	[Zyzzya fuliginosa, Zyzzya cf. fuliginosa]	[[0.54526771 0.14030524 0.31442704]]	plants
O=C1C(=O)C=2NC=C3C2C(NCC3)=C1Cl	CNP0425445	[Zyzzya fuliginosa]	[[0.26124626 0.35065459 0.38809915]]	bacteria
O=C1C(=CC=2C=3C(=CN(C13)C)CC[N+]2C)NC=CC4=CC=C(O)C=C4	CNP0426640	[Zyzzya fuliginosa, Zyzzya cf. fuliginosa, Zyzzya sp., Histodermella sp.]	[[0.44937889 0.13213077 0.41849034]]	plants
O=C(OC1CCC23CC43CCC5(C)C(CCC5(C)C4CCC2C1(C)C)C(C)CCC(C)C(C)C)C(=CC)C	CNP0080451	[Almeidea coerulea]	[[0.98864261 0.00842461 0.00293278]]	plants
N1=C2OC=CC2=C(OC)C=3C=CC(OC)=C(C13)CC=C(C)C	CNP0080591	[Almeidea coerulea]	[[0.99236563 0.00537338 0.00226099]]	plants
O=C1OC(=CC(OC)=C1)C=2C=CC=CC2NC	CNP0080621	[Almeidea rubra]	[[0.46448284 0.13590048 0.39961668]]	plants
N1=C2OC=CC2=C(OC)C=3C=CC=4C=CC(OC4C13)(C)C	CNP0080662	[Almeidea coerulea]	[[0.99132552 0.00279076 0.00588373]]	plants
O=C1C=2C=COC2N(C=3C=4OC(C=CC4C=CC13)(C)C)C	CNP0107554	[Almeidea coerulea]	[[0.98346914 0.0084745 0.00805636]]	plants
O=C(OC1CCC=2C(OC)=C3C=COC3=NC2C1(OC)C=CC(O)(C)C)C	CNP0229630	[Almeidea rubra]	[[0.95618242 0.02411661 0.01970097]]	plants
O=C1C=C(OC)C=2C=CC=C(OC)C2N1C	CNP0254130	[Almeidea rubra]	[[0.99155706 0.00303734 0.00540559]]	plants
O=C(OC1CCC23CC43CCC5(C)C(CCC5(C)C4CCC2C1(C)C)C(C)CCCC(C)C)C(=CC)C	CNP0269723	[Almeidea coerulea]	[[0.99097442 0.00422444 0.00480113]]	plants
OC1CCC23CC43CCC5(C)C(CCC5(C)C4CCC2C1(C)C)C(C)CCC(C)C(C)C	CNP0392797	[Almeidea coerulea]	[[0.99241711 0.00171545 0.00586744]]	plants
O=C(OC1C2OCC3(C)C(OC(=O)C)CC(O)C(C)(C4CCC5(C(=CC(=O)C5C6COC(=O)C6)C14C)C)C23)C(=CC)C	CNP0085184	[Azadirachta indica]	[[9.90142298e-01 9.13523335e-03 7.22468438e-04]]	plants
O=C(OC1CC2C(C=CC(=O)C2(C)C)(C)C3CCC4(C(=C(O)C(=O)C4C5=COC=C5)C13C)C)C	CNP0085185	[Azadirachta indica]	[[9.96052144e-01 3.47843767e-03 4.69418759e-04]]	plants
O=C(OC1CC(O)C2(C)COC3C4OC5C(=C(C)C(C6=COC=C6)C5)C4(C)C(CC(=O)OC)C1(C)C32)C(=CC)C	CNP0115624	[Azadirachta indica]	[[9.98415317e-01 6.16469773e-04 9.68212767e-04]]	plants
O=C(OC1CC2C(C=CC(=O)C2(C)C)(C)C3CCC4(C(C5=COC=C5)=C(O)C(=O)C4C13C)C)C	CNP0142928	[Azadirachta indica]	[[0.99614419 0.00253267 0.00132314]]	plants
O=C(OC1CC2C(C(=O)C=CC2(C)C3CCC4(C(=CC(=O)C4)C13C)C)(C)C)C	CNP0146517	[Azadirachta indica]	[[0.98943707 0.00918871 0.00137423]]	plants
O=C(OC)CC1C2(C(=O)CC=C(C)C2C(O)C3OC4C(=C(C)C(C5=COC=C5)C4)C31C)C	CNP0160388	[Azadirachta indica]	[[0.98325506 0.00946154 0.0072834 ]]	plants
O=C1OC(O)(C2=COC=C2)C3(C(=C1)C4(C)C(O)CC5C(C=CC(=O)C5(C)C)(C)C4CC3)C	CNP0219963	[Azadirachta indica]	[[0.99348893 0.00429879 0.00221228]]	plants
O=C1OC(O)(C2=COC=C2)C3(C(=C1)C4(C)C(OC(=O)C)CC5C(C=CC(=O)C5(C)C)(C)C4CC3)C	CNP0266331	[Azadirachta indica]	[[9.97451412e-01 1.70056091e-03 8.48027321e-04]]	plants
O=C(OC1CC(OC(=O)C)C2(C(=O)OC)COC3C4OC5(C)C6CC(OC7OC=CC76O)C5(O)C4(C)C8C(OC)(OCC18C32)C(=O)OC)C(=CC)C	CNP0408375	[Azadirachta indica]	[[0.98804779 0.00616887 0.00578334]]	plants
O=C1OC2CC3C(=CC(=O)C(O)C3(C)C4C(O)C(O)C(COC5OC(CO)C(O)C(O)C5O)C(C1O)C24C)C	CNP0085111	[Brucea mollis]	[[0.98118046 0.00363195 0.01518758]]	plants
O=C1OC(C(=C1)C)C2(C)CC3OC(=O)C(O)C4C(CO)C(O)C(O)C2C34C	CNP0131215	[Brucea mollis]	[[0.86331691 0.13084383 0.00583925]]	plants
O=C1C=2C=3C=CC=CC3NC2C(C)(C)C1OC4OC(CO)C(O)C(O)C4O	CNP0131217	[Brucea mollis]	[[0.88831862 0.0802599 0.03142148]]	plants
O=C(CC1=CN(C=2C=CC=CC21)C3OC(CO)C(O)C(O)C3O)C(O)(C)C	CNP0131218	[Brucea mollis]	[[0.20533811 0.76349476 0.03116712]]	fungi
O=C1C=2C=3C=CC(O)=CC3NC2C(C)(C)C1O	CNP0131222	[Brucea mollis]	[[0.36013842 0.59483051 0.04503108]]	fungi
O=C1C(=O)C(C=2NC=3C=C(O)C=CC3C12)(C)C	CNP0131223	[Brucea mollis]	[[0.20512603 0.73839091 0.05648307]]	fungi
O=C(C1=CNC=2C=CC=CC21)C(O)C(C)C	CNP0136536	[Brucea mollis]	[[0.03227951 0.06751533 0.90020516]]	bacteria
O=C1C(=O)C(C=2NC=3C=CC=CC3C12)(C)C	CNP0194065	[Brucea mollis]	[[0.3351567 0.19575177 0.46909153]]	bacteria
O=C1N(C=2C=CC=CC2C1(O)CC(O)C(O)(C)C)C3OC(CO)C(O)C(O)C3O	CNP0301434	[Brucea mollis]	[[0.57009892 0.21763044 0.21227063]]	plants
O=C1C=C(OC=2C1=C(O)C=C(O)C2C3=CC(=CC(O)=C3O)C4=COC=5C=C(O)C=C(O)C5C4=O)C=6C=CC(O)=C(O)C6	CNP0114767	[Bryum capillare]	[[0.97230805 0.00590607 0.02178588]]	plants
O=C(O)CC(=O)OCC1OC(OC2=CC(O)=C3C(=O)C(=COC3=C2)C=4C=CC(O)=C(O)C4)C(O)C(O)C1O	CNP0118885	[Bryum capillare]	[[0.97164394 0.00173698 0.02661909]]	plants
O=C(O)CC(=O)OCC1OC(OC2=CC(O)=C3C(=O)C=C(OC3=C2)C=4C=CC(OC)=C(O)C4)C(O)C(O)C1O	CNP0142701	[Bryum capillare]	[[9.98663166e-01 6.87078102e-04 6.49756053e-04]]	plants
O=C(O)CC(=O)OCC1OC(OC2=CC(O)=C3C(=O)C=C(OC3=C2)C=4C=CC(O)=CC4)C(OC5OC(C)C(O)C(O)C5O)C(O)C1O	CNP0208933	[Bryum pseudotriquetrum]	[[9.97279962e-01 4.78837705e-04 2.24120062e-03]]	plants
O=C(O)CC(=O)OCC1OC(OC=2C=C3OC(=CC(=O)C3=C(O)C2O)C=4C=CC(O)=CC4)C(O)C(O)C1O	CNP0212068	[Bryum pseudotriquetrum]	[[9.95919146e-01 3.15478663e-03 9.26067784e-04]]	plants
O=C(O)CC(=O)OCC1OC(OC=2C=C3OC(=CC(=O)C3=C(O)C2O)C=4C=CC(O)=C(O)C4)C(O)C(O)C1O	CNP0424385	[Bryum capillare]	[[9.97715743e-01 1.50632360e-03 7.77933892e-04]]	plants
O=C(O)CC(=O)OCC1OC(OC2=CC(O)=C3C(=O)C(=COC3=C2)C=4C=CC(OC)=C(O)C4)C(O)C(O)C1O	CNP0425577	[Bryum capillare]	[[9.94740280e-01 4.50544058e-04 4.80917588e-03]]	plants
O=C1C=C(OC=2C=C(O)C(=C(O)C12)C3=CC(=CC(O)=C3O)C4=COC=5C=C(O)C=C(O)C5C4=O)C=6C=CC(O)=C(O)C6	CNP0426170	[Bryum capillare]	[[0.98169018 0.00298505 0.01532477]]	plants
O=C(O)CC(=O)OCC1OC(OC2=CC(O)=C3C(=O)C=C(OC3=C2)C=4C=CC(O)=C(O)C4)C(OC5OC(C)C(O)C(O)C5O)C(O)C1O	CNP0426198	[Bryum pseudotriquetrum]	[[9.97886029e-01 5.67480959e-04 1.54649045e-03]]	plants
O=C(OC1(C)CCC(OO)C(=C)CC2OC1C3C4CC(OCC4C)C(O)(C)C23)CCC	CNP0162652	[Cladiella krempfi, Tritoniopsis elegans]	[[0.88157436 0.09663205 0.0217936 ]]	plants
O=C(OC1(C)CCC=C(C)CC2OC1C3C4CC(OCC4C)C(O)(C)C23)CCC	CNP0183057	[Cladiella krempfi, Tritoniopsis elegans]	[[0.84423213 0.08626495 0.06950292]]	plants
O=C(OC1C2OC2(C)C3C4OC(C3C1C(C)C)C(O)(C)CCC(OC(=O)C)C(O)(C)C4)C	CNP0187977	[Cladiella kashmani]	[[0.88517947 0.10382302 0.01099751]]	plants
O=C(OC1(C)CCC(O)C(=C)CC2OC1C3C4CC(OCC4C)C(O)(C)C23)CCC	CNP0195719	[Cladiella krempfi, Tritoniopsis elegans]	[[0.72106907 0.25410625 0.02482468]]	plants
O=C(OC1C2OC2(C)C3C4OC(C3C1C(C)C)C(OC(=O)C)(C)CCC(O)C(=C)C4)C	CNP0205125	[Cladiella kashmani]	[[0.97759011 0.01872368 0.00368621]]	plants
OOC1C(=C)CC2OC(C3C2C(=C)CCC3C(C)C)C(O)(C)CC1	CNP0256158	[Cladiella sphaeroides]	[[0.98777482 0.00788671 0.00433847]]	plants
O=C(OC1(C)CCC(O)C(=C)CC2OC1C3C(C(O)C4OC4(C)C23)C(C)C)C	CNP0307179	[Cladiella kashmani]	[[0.95485086 0.03580339 0.00934575]]	plants
O=C(OC1C2OC2(C)C3C4OC(C3C1C(C)C)C(OC(=O)C)(C)CCC(O)C(O)(C)C4)C	CNP0308036	[Cladiella kashmani]	[[0.93810961 0.03157246 0.03031792]]	plants
O=C(OC1C(=C)CC2OC(C3C4CC(OCC4C)C(O)(C)C23)C(OC(=O)CCC)(C)CC1)C	CNP0318144	[Cladiella krempfi, Tritoniopsis elegans]	[[0.86213174 0.12498141 0.01288686]]	plants
O=C1NC(C(=O)N2CCCC2C(=O)NC(C(=O)N3CCCC3C(=O)NC(C(=O)NC4C(=O)N5C(C(=O)N6C=7C=CC=CC7C(N8C=9C=CC=CC9C%10(O)CC1NC8%10)(C4)C65)CC%11=CC=C(O)C=C%11)C(C)CC)C(C)C)C(C)CC	CNP0153630	[Cribrochalina olemda]	[[0.18243589 0.20805349 0.60951062]]	bacteria
O=C1NC(C(=O)N2CCCC2C(=O)NC(C(=O)NC(C(=O)NC3C(=O)N4C(C(=O)N5C=6C=CC=CC6C(N7C=C(C=8C=CC=CC87)CC1N)(C3)C54)CC=9C=CC=CC9)C)CC%10=CC=C(O)C=C%10)CC=%11C=CC=CC%11	CNP0246137	[Cribrochalina olemda]	[[0.32839212 0.3170592 0.35454868]]	bacteria
O=C(OCC1=NC=CC=2C(=O)C(=C(N)C(=O)C21)C)C(=CC)C	CNP0264210	[Cribrochalina sp.]	[[0.36783268 0.08087086 0.55129645]]	bacteria
O=C1NC(C(=O)N2CCCC2C(=O)NC(C(=O)N3CCCC3C(=O)NC(C(=O)NC4C(=O)N5C(C(=O)N6C=7C=CC=CC7C(N8C=C(C=9C=CC=CC98)CC1N)(C4)C65)CC=%10C=CC=CC%10)C(O)C)C(C)C)CCS(=O)C	CNP0344327	[Cribrochalina olemda]	[[0.10714383 0.09003195 0.80282422]]	bacteria
O=C(OCC1=NC=CC=2C(=O)C(=C(NC)C(=O)C21)C)C(=CC)C	CNP0368171	[Cribrochalina sp.]	[[0.35127451 0.08197815 0.56674734]]	bacteria
O=C1NC(C(=O)N2CCCC2C(=O)NC(C(=O)N3CCCC3C(=O)NC(C(=O)NC4C(=O)N5C(C(=O)N6C=7C=CC=CC7C(N8C=C(C=9C=CC=CC98)CC1N)(C4)C65)CC%10=CC=C(O)C=C%10)C(C)CC)C(C)C)C(C)CC	CNP0422337	[Cribrochalina olemda]	[[0.16886948 0.09021289 0.74091762]]	bacteria
O=P(O)(OC)OC1C2OC(CC(C)C2C3(C)CCC4C(C(O)C(O)C5C(O)C(OS(=O)(=O)O)CCC45C)C13)C(C)C(C)C	CNP0423890	[Cribrochalina sp.]	[[0.51361626 0.3738544 0.11252935]]	plants
O=C1NC(C(=O)NC(C(=O)NC2C(=O)N3C(C(=O)N4C=5C=CC=CC5C(N6C=C(C=7C=CC=CC76)CC1N)(C2)C43)CC=8C=CC=CC8)C(C)CC)C	CNP0424508	[Cribrochalina olemda]	[[0.05853403 0.54067593 0.40079004]]	fungi
O=C(NC1C(=O)NC(C(=O)NC(C(=O)NC2C(=O)N3C(C(=O)N4C=5C=CC=CC5C(N6C=C(C=7C=CC=CC76)C1)(C2)C43)CC=8C=CC=CC8)C(C)CC)C)C(N)CC=9C=CC=CC9	CNP0425160	[Cribrochalina olemda]	[[0.07847526 0.66714981 0.25437492]]	fungi
O=C1C=CC2(C)C(C1)CCC3C2CCC4(C)C(CCC34)C(C(=O)O)CCC(=C)C(C)C	CNP0156640	[Dendronephthya griffini]	[[0.78571317 0.20067963 0.0136072 ]]	plants
O=C1C=CC2(C)C(C1)CCC3C2CCC4(C)C3CCC4(O)C(C=CC(C)C(C)C)CO	CNP0198685	[Dendronephthya griffini]	[[0.70906718 0.26752409 0.02340872]]	plants
O=C1C=CC2(C)C(C1)CCC3C2CCC4(C)C(CCC34)C(C(=O)O)CCCC(C)C	CNP0213138	[Dendronephthya griffini]	[[0.9483794 0.01328495 0.03833565]]	plants
O=C1C=CC2(C)C(C1)CCC3C2CCC4(CO)C3CCC4C(O)(C)CCC(=C)C(C)C	CNP0222084	[Dendronephthya griffini]	[[0.93230226 0.06627091 0.00142683]]	plants
O=C1CC(OCCO)C2(C)C(C1)CCC3C4CCC(C=C)C4(C)CCC32	CNP0229964	[Dendronephthya griffini]	[[0.95660342 0.034424 0.00897257]]	plants
O=C1C=CC2(C)C(C1)CCC3C2CCC4(CO)C3CCC4C(O)(C)CCCC(C)C	CNP0285013	[Dendronephthya griffini]	[[0.97820185 0.016015 0.00578315]]	plants
O=C1C=CC2(C)C(C1)CCC3C2CCC4(CO)C3CCC4C(O)(C=CCC(C)C)C	CNP0319903	[Dendronephthya griffini]	[[0.96003329 0.03458203 0.00538468]]	plants
O=C1C=CC2(C)C(C1)CCC3C2CCC4(C)C3CCC4(O)C(C=CCC(C)C)CO	CNP0320037	[Dendronephthya griffini]	[[0.95313746 0.03153427 0.01532827]]	plants
O=C1CCC2(C)C(C1)CCC3C2CCC4(CO)C3CCC4C(O)(C)CCCC(C)C	CNP0425799	[Dendronephthya griffini]	[[0.98272901 0.0066705 0.01060049]]	plants
O=C(O)C1OC(OC2CCC3(C)C(CCC4(C)C3CC=C5C6CC(C)(C)CCC6(C(=O)OC7OC(CO)C(O)C(O)C7O)C(O)CC54C)C2(C)C)C(OC8OC(CO)C(O)C(O)C8O)C(OC9OCC(O)C(O)C9OC%10OCC(O)C(O)C%10O)C1O	CNP0085167	[Gordonia chrysandra]	[[9.97727666e-01 7.79513478e-04 1.49282081e-03]]	plants
O=C(O)C1OC(OC2CCC3(C)C(CCC4(C)C3CC=C5C6CC(C)(C)CCC6(C(=O)OC7OC(CO)C(O)C(O)C7O)C(O)CC54C)C2(C)C)C(O)C(OC8OCC(O)C(O)C8OC9OC(C)C(O)C(O)C9O)C1O	CNP0085169	[Gordonia chrysandra]	[[0.99534655 0.00218954 0.00246391]]	plants
O=C(O)C1OC(OC2CCC3(C)C4CC=C5C6CC(C)(C)CCC6(C(=O)OC7OC(CO)C(O)C(O)C7O)C(O)CC5(C)C4(C)CCC3C2(C)C)C(O)C(OC8OCC(O)C(O)C8O)C1O	CNP0107804	[Gordonia chrysandra]	[[0.99200528 0.005599 0.00239571]]	plants
O=C(O)C1OC(OC2CCC3(C)C4CC=C5C6CC(C)(C)CC(OC(=O)C(=CC)C)C6(CO)C(O)C(O)C5(C)C4(C)CCC3C2(C)C)C(OC7OC(CO)C(O)C(O)C7O)C(OC8OCC(O)C(O)C8OC9OCC(O)C(O)C9O)C1O	CNP0117122	[Gordonia chrysandra]	[[9.97373193e-01 5.12757232e-04 2.11404987e-03]]	plants
O=C(OCC1OC(OC2=CC(O)=C(OC)C(OC)=C2)C(O)C(O)C1O)C3=CC(OC)=C(O)C(OC)=C3	CNP0168842	[Gordonia chrysandra]	[[9.89730632e-01 9.31454568e-03 9.54822639e-04]]	plants
O=C(O)C1OC(OC2CCC3(C)C(CCC4(C)C3CC=C5C6CC(C)(C)CC(OC(=O)C(=CC)C)C6(CO)C(O)CC54C)C2(C)C)C(OC7OC(CO)C(O)C(O)C7O)C(OC8OCC(O)C(O)C8OC9OCC(O)C(O)C9O)C1O	CNP0207392	[Gordonia chrysandra]	[[9.97554236e-01 4.48400571e-04 1.99736332e-03]]	plants
O=C(OCC1OC(OC2=CC(O)=C(OC)C(OC)=C2)C(O)C(O)C1O)C3=CC=C(O)C(OC)=C3	CNP0339306	[Gordonia chrysandra]	[[0.99288517 0.00492213 0.0021927 ]]	plants
O=C(O)C1OC(OC2CCC3(C)C(CCC4(C)C3CC=C5C6CC(C)(C)CCC6(C(=O)OC7OC(CO)C(O)C(O)C7O)C(O)CC54C)C2(C)C)C(OC8OC(CO)C(O)C(OC9OC(C)C(O)C(O)C9O)C8O)C(OC%10OCC(O)C(O)C%10O)C1O	CNP0398993	[Gordonia chrysandra]	[[9.97342604e-01 9.91817044e-04 1.66557879e-03]]	plants
O=C(O)C1OC(OC2CCC3(C)C(CCC4(C)C3CC=C5C6CC(C)(C)CCC6(C(=O)OC7OC(CO)C(O)C(O)C7O)C(O)CC54C)C2(C)C)C(O)C(OC8OCC(O)C(O)C8OC9OCC(O)C(O)C9O)C1O	CNP0412936	[Gordonia chrysandra]	[[0.99347604 0.00365631 0.00286765]]	plants
O=C(OC1CCCC2C1CC3OC(=O)C4(C)C3C52COC4(O)CC5)C	CNP0080633	[Humirianthera rupestris]	[[0.97094831 0.02803207 0.00101962]]	plants
O=C1OCC2(CC1)C3CCCC(O)C3CC4OC(=O)C(C)C42	CNP0102231	[Humirianthera rupestris]	[[0.96000953 0.0304683 0.00952217]]	plants
O=C1OC2CC3C(O)CCCC3C45COC(O)(CC4)C1(C)C25	CNP0107178	[Humirianthera rupestris]	[[0.97072122 0.02709251 0.00218627]]	plants
O=C1C2=C(OC1)C3CC4OC(=O)C5(C)C4C6(COC5(O)CC6)C3CC2	CNP0109434	[Humirianthera rupestris]	[[0.98761674 0.01091826 0.001465 ]]	plants
O=C1OC2CC3C(=O)CCCC3C45COC(O)(CC4)C1(C)C25	CNP0148018	[Humirianthera rupestris]	[[0.97367019 0.02352114 0.00280867]]	plants
O=C(OC12OCC3(CC1)C4CCC=5C(=O)COC5C4CC6OC(=O)C2(C)C63)C	CNP0178299	[Humirianthera rupestris]	[[0.9717339 0.02615386 0.00211224]]	plants
O=C(OC1CCCC2C1CC3OC(=O)C4(C)C3C52COC4(OC)CC5)C	CNP0256650	[Humirianthera rupestris]	[[0.95457126 0.04285624 0.0025725 ]]	plants
O=C1OC2CC3C(O)CCCC3C45COC(OC)(CC4)C1(C)C25	CNP0272088	[Humirianthera rupestris]	[[0.96215098 0.03563938 0.00220964]]	plants
O=C1C(O)=C2CC3OC(=O)C4(C)C3C5(COC4(O)CC5)C2CC1	CNP0298918	[Humirianthera rupestris]	[[0.9834143 0.01246961 0.00411609]]	plants
O=C([O-])C1=COC(OC2OC(CO)C(O)C(O)C2O)C(C=C)C1C=CC3=CC=C[N+](=C3)CCCC(=O)O	CNP0085282	[Lonicera japonica]	[[0.93259471 0.02860245 0.03880284]]	plants
O=C([O-])C1=COC(OC2OC(CO)C(O)C(O)C2O)C(C=C)C1C=CC3=CC=C[N+](=C3)CCC(=O)O	CNP0085283	[Lonicera japonica]	[[0.96226355 0.01967478 0.01806167]]	plants
O=C([O-])C1=COC(OC2OC(CO)C(O)C(O)C2O)C(C=C)C1C=CC3=CC=C[N+](=C3)CC(=O)O	CNP0085285	[Lonicera japonica]	[[0.94517506 0.0294614 0.02536353]]	plants
O=C(O)C1=COC(OC2OC(CO)C(O)C(O)C2O)C(C=C)C1CC3OC(=O)C(O)=C3C=4C=CC=CC4	CNP0085288	[Lonicera japonica]	[[0.99610647 0.00208188 0.00181165]]	plants
O=C([O-])C1=CC(C=CC2C(=COC(OC3OC(CO)C(O)C(O)C3O)C2C=C)C(=O)O)=C[N+](=C1)CCCC(=O)O	CNP0090292	[Lonicera japonica]	[[0.9562048 0.02101548 0.02277972]]	plants
O=C(OC)C1=COC(OC2OC(CO)C(O)C(O)C2O)C(C=C)C1C=CC3=CC=C[N+](=C3)CCO	CNP0093366	[Lonicera japonica]	[[0.99309714 0.00276529 0.00413758]]	plants
O=C([O-])C1=CC(C=CC2C(=COC(OC3OC(CO)C(O)C(O)C3O)C2C=C)C(=O)OC)=C[N+](=C1)C	CNP0169668	[Lonicera japonica]	[[0.99034234 0.00517945 0.00447821]]	plants
O=C(O)C(O)=C(C=1C=CC=CC1)C2OC(=O)C3=COC(OC4OC(CO)C(O)C(O)C4O)C(C=C)C3C2	CNP0209347	[Lonicera japonica]	[[0.99677401 0.00110281 0.00212318]]	plants
O=C([O-])C=1C=C(C=[N+](C1)CCCC(=O)O)CC=C2C(=COC(OC3OC(CO)C(O)C(O)C3O)C2C=C)C(=O)OC	CNP0247707	[Lonicera japonica]	[[0.93944689 0.02926165 0.03129146]]	plants
O=C1OC=2C(=C(O)C(=C(O)C2C(=C1)C(O)CCCC)CC=C(C)C)C(=O)C(C)CC	CNP0133826	[Mammea americana]	[[0.80471459 0.17118966 0.02409575]]	plants
O=C1OC2=C(C(O)=C(C(O)=C2CC=C(C)C)C(=O)C(C)CC)C(=C1)CCCCC	CNP0133828	[Mammea americana]	[[0.97853663 0.0154416 0.00602177]]	plants
O=C1OC2=C(C(O)=C(C(O)=C2CC=C(C)C)C(=O)C(C)CC)C(=C1)CCC	CNP0136219	[Mammea americana]	[[0.99269528 0.00523741 0.00206732]]	plants
O=C1OC2=C(C(O)=C(C(O)=C2CC=C(C)C)C(=O)CC(C)C)C(=C1)CCCCC	CNP0172906	[Mammea americana]	[[0.96728061 0.0209727 0.01174668]]	plants
O=C1OC=2C(=C(O)C(=C(O)C2C(=C1)C(O)CCCC)CC=C(C)C)C(=O)CC(C)C	CNP0225388	[Mammea americana]	[[0.82418854 0.1495564 0.02625507]]	plants
O=C1OC2=C(C(O)=C(C(O)=C2CC=C(C)C)C(=O)CC(C)C)C(=C1)CCC	CNP0246868	[Mammea americana]	[[0.97708735 0.01799428 0.00491836]]	plants
O=C1OC=2C(=C(O)C(=C(O)C2C(=C1)C(OC(=O)C)CC)CC=C(C)C)C(=O)C(C)CC	CNP0253024	[Mammea americana]	[[0.98979554 0.00890193 0.00130253]]	plants
O=C1OC=2C(=C(O)C(=C(O)C2C(=C1)CCCCC)CC=C(C)C)C(=O)C(C)CC	CNP0290192	[Mammea americana]	[[0.96918217 0.0188871 0.01193072]]	plants
O=C1OC=2C(=C(O)C(=C(O)C2C(=C1)CCCCC)CC=C(C)C)C(=O)CC(C)C	CNP0394597	[Mammea americana]	[[0.9568098 0.02235366 0.02083654]]	plants
O=C1C(OC2OC(CO)C(O)C(O)C2OC3OC(C)C(O)C(OC4OC(COC5OC(C)C(O)C(O)C5O)C(O)C(O)C4O)C3O)=C(OC=6C=C(O)C=C(O)C16)C=7C=CC(O)=C(O)C7	CNP0080399	[Maytenus aquifolium]	[[0.99519354 0.00152937 0.00327709]]	plants
O=C1OCC2(OC34C(OC(=O)C)C2C(OC(=O)C)C(OC(=O)C)C4(COC(=O)C)C(OC(=O)C=5C=CC=CC5)C(OC(=O)C=6C=CC=CC6)C(OC(=O)C(C)C(C7=NC=CC=C17)C)C3(O)C)C	CNP0085260	[Maytenus mekongensis]	[[9.98565326e-01 8.53938765e-04 5.80735584e-04]]	plants
O=C1OCC2(OC34C(OC(=O)C=5C=CC=CC5)C2C(OC(=O)C)C(OC(=O)C)C4(COC(=O)C)C(OC(=O)C=6C=CC=CC6)C(OC(=O)C)C(OC(=O)C(C)CCC7=NC=CC=C17)C3(O)C)C	CNP0085261	[Maytenus mekongensis]	[[0.99463677 0.00249331 0.00286992]]	plants
O=C1OCC2(OC34C(OC(=O)C=5C=CC=CC5)C2C(OC(=O)C)C(OC(=O)C)C4(COC(=O)C)C(OC(=O)C)C(OC(=O)C)C(OC(=O)C(OC(=O)C)(C)CCC6=NC=CC=C16)C3(O)C)C	CNP0085262	[Maytenus mekongensis]	[[0.99690325 0.00162664 0.00147011]]	plants
O=C1OCC2(OC34C(OC(=O)C=5C=CC=CC5)C2C(OC(=O)C)C(OC(=O)C)C4(COC(=O)C)C(OC(=O)C)C(OC(=O)C)C(OC(=O)C(C)CCC6=NC=CC=C16)C3(O)C)C	CNP0111977	[Maytenus mekongensis]	[[0.99634866 0.00148012 0.00217122]]	plants
O=C1OCC2(OC34C(O)C2C(OC(=O)C)C(OC(=O)C)C4(COC(=O)C)C(OC(=O)C=5C=CC=CC5)C(OC(=O)C)C(OC(=O)C(C)C(C6=NC=CC=C16)C)C3(O)C)C	CNP0181148	[Maytenus mekongensis]	[[9.98737913e-01 5.17011834e-04 7.45074881e-04]]	plants
O=C1OCC2(OC34C(OC(=O)C)C2C(OCOC=5C=CC=CC5)C(OC(=O)C)C4(COC(=O)C)C(OC(=O)C)C(OC(=O)C)C(OC(=O)C(C)C(C6=NC=CC=C16)C)C3(O)C)C	CNP0240870	[Maytenus aquifolium]	[[0.99619598 0.00184806 0.00195596]]	plants
O=C1OCC2(OC34C(OC(=O)C=5C=CC=CC5)C2C(OC(=O)C)C(OC(=O)C)C4(COC(=O)C)C(OC(=O)C=6C=CC=CC6)C(OC(=O)C)C(OC(=O)C(OC(=O)C)(C)CCC7=NC=CC=C17)C3(O)C)C	CNP0330632	[Maytenus mekongensis]	[[0.99655162 0.00187813 0.00157025]]	plants
O=C1C(OC2OC(CO)C(O)C(O)C2OC3OC(C)C(O)C(OC4OC(COC5OC(C)C(O)C(O)C5O)C(O)C(O)C4O)C3O)=C(OC=6C=C(O)C=C(O)C16)C=7C=CC(O)=CC7	CNP0336506	[Maytenus aquifolium]	[[0.99540973 0.0012289 0.00336137]]	plants
O=C1C(OC)=C(OC2=CC(OC3OC(CO)C(O)C(O)C3O)=CC(O)=C12)C=4C=CC(OC5OC(CO)C(O)C(O)C5O)=C(O)C4	CNP0085123	[Ophioglossum pedunculosum]	[[9.95407411e-01 4.02182134e-03 5.70767617e-04]]	plants
O=C1C2=C(O)C=C(OC3OC(CO)C(O)C(O)C3OC4OC(CO)C(O)C(O)C4O)C=C2OC(C=5C=CC(OC6OC(CO)C(O)C(O)C6O)=C(O)C5)=C1CO	CNP0085135	[Ophioglossum pedunculosum]	[[0.99214118 0.00341314 0.00444568]]	plants
O=C1C2=C(O)C=C(OC3OC(CO)C(O)C(O)C3O)C=C2OC(C=4C=C(O)C(O)=C(C4)CC=C(C)C)=C1CO	CNP0085137	[Ophioglossum pedunculosum]	[[0.9908842 0.00810533 0.00101047]]	plants
O=C1C2=C(O)C=C(OC3OC(CO)C(O)C(O)C3OC4OC(CO)C(O)C(O)C4O)C=C2OC(C=5C=C(O)C(O)=C(C5)CC=C(C)C)=C1CO	CNP0085138	[Ophioglossum pedunculosum]	[[0.98362186 0.01167403 0.00470411]]	plants
O=C1C2=C(O)C=C(OC3OC(CO)C(O)C(O)C3O)C=C2OC(C=4C=CC(O)=C(O)C4)=C1CO	CNP0133487	[Ophioglossum pedunculosum]	[[9.96815460e-01 2.74716014e-03 4.37380163e-04]]	plants
O=C1C=2C(O)=CC(O)=CC2OC(C=3C=CC(O)=C(O)C3)=C1CO	CNP0329862	[Ophioglossum pedunculosum]	[[0.91320515 0.00388593 0.08290892]]	plants
O=C1C2=C(O)C=C(OC3OC(CO)C(O)C(O)C3O)C=C2OC(C=4C=CC(OC5OC(CO)C(O)C(O)C5O)=C(O)C4)=C1CO	CNP0339767	[Ophioglossum pedunculosum]	[[0.99523108 0.00350333 0.00126559]]	plants
O=C1C2=C(O)C=C(OC3OC(CO)C(O)C(O)C3OC4OC(CO)C(O)C(O)C4O)C=C2OC(C=5C=C(O)C(OC6OC(CO)C(O)C(O)C6O)=C(C5)CC=C(C)C)=C1CO	CNP0372150	[Ophioglossum pedunculosum]	[[0.95361627 0.0277266 0.01865713]]	plants
O=C1C2=C(O)C=C(OC3OC(CO)C(O)C(O)C3O)C=C2OC(C=4C=C(O)C(OC5OC(CO)C(O)C(O)C5O)=C(C4)CC=C(C)C)=C1CO	CNP0389344	[Ophioglossum pedunculosum]	[[0.96622724 0.02688376 0.006889 ]]	plants
O=C(O)C#CC=CCCCCCCCCCCCC=CCC=CCCCCCC=CC(O)C#C	CNP0143604	[Petrosia corticata]	[[0.30855051 0.59156604 0.09988345]]	fungi
C#CC(O)C=CCCCCCCC#CCC=CCCCCCCCCCC=CC(O)C#C	CNP0173911	[Petrosia sp.]	[[0.97941434 0.01562769 0.00495797]]	plants
O=C(O)C#CC=CCCCCCCCCCCCC(O)C=CC#CCCCCCC=CC(O)C#C	CNP0195479	[Petrosia corticata]	[[0.345933 0.63778957 0.01627744]]	fungi
O=C1C2=CN(C=CC2=C3N=C4C=C(Br)C=CC4=C5C(=O)C[N+](C1=C35)(C)C)C	CNP0318986	[Petrosia sp.]	[[0.67965273 0.09678654 0.22356073]]	plants
OCC(O)C(O)C(O)CCC(C)C1CCC2(C)C1CCC3(C)C2CC(O)C4C5(C)CCCC(C)(C)C5C(O)CC43C	CNP0319108	[Petrosia sp.]	[[0.43300909 0.22623658 0.34075433]]	plants
OCC#CC#CC(O)C=CCCCCCCCC=CCCCCCCC(C)C	CNP0320397	[Petrosia sp.]	[[0.87329681 0.07180242 0.05490077]]	plants
OCC#CC#CC(O)C=CCCCCCCCC=CCCCCCCCC	CNP0322686	[Petrosia sp.]	[[0.9369738 0.05780917 0.00521703]]	plants
C#CC=CCCCCCCCCCCC=CCCCCCCCC=CC(O)C#CC#CCO	CNP0382718	[Petrosia sp.]	[[0.93495853 0.0563472 0.00869427]]	plants
C=1C=CC2=C(C1)C=CNC2	CNP0424699	[Petrosia similis]	[[0.58851101 0.04614231 0.36534668]]	plants
O=C(O)C1(C)CCCC2(C3=CC(=C(O)C(=C3CCC12)C(C)C)C)C	CNP0080635	[Podocarpus lambereis]	[[0.97241994 0.01993754 0.00764252]]	plants
O=CC1(C)CCCC2(C=3C(O)=CC=C(C3CCC12)C(C)C)C	CNP0133752	[Podocarpus latifolius]	[[0.99137306 0.00734296 0.00128398]]	plants
O=C1OC(C(C)C)C23OC3C4OC(=O)C5(C)C(O)C6OC6C(C2=C1)(C)C45	CNP0133755	[Podocarpus latifolius]	[[0.96829015 0.01717219 0.01453766]]	plants
OC(C)(C)C1CC2=C(CC1)C3(C)CCCC(C)(C)C3CC2	CNP0137952	[Podocarpus lambereis]	[[0.86126665 0.1044362 0.03429715]]	plants
O=C(O)C1(C)CCCC2(C=3C(O)=CC=C(C3CCC12)C(C)C)C	CNP0158679	[Podocarpus latifolius]	[[0.96146264 0.03521284 0.00332452]]	plants
C1=C(C)C2CCC3C1(CCC4C(C)(C)CCCC43C)C2	CNP0229692	[Podocarpus lambereis]	[[0.95246763 0.00776198 0.03977039]]	plants
O1C2=CC=C(C3=C2C4(C1)CCCC(C)(C)C4CC3)C(C)C	CNP0254070	[Podocarpus latifolius]	[[9.89038029e-01 1.03920464e-02 5.69924475e-04]]	plants
O=C1C=C(OC2=C1C(O)=CC(O)=C2C3=CC(=CC=C3OC)C4OC=5C=C(O)C=C(O)C5C(=O)C4)C=6C=CC(OC)=CC6	CNP0307177	[Podocarpus macrophyllus var. macrophyllus]	[[0.99282954 0.00477545 0.00239501]]	plants
O=C1CC2C3CCC(C(C)CCCC(C)C)C3(C)CCC2C4(C)CCC(O)CC14O	CNP0352469	[Podocarpus lambereis]	[[0.96908432 0.01455011 0.01636557]]	plants
O=C(OCCCCCCCCCCCCCCC)C=CC1=CC=C(OC)C=C1O	CNP0080341	[Raputia praetermissa]	[[0.90868137 0.07479002 0.0165286 ]]	plants
OCC1(C=CC=2C=CC=3NC=CC3C2)C4=CC=5C=CNC5C=C4C(C=C(C)C)C1	CNP0080577	[Raputia simulans]	[[0.44737978 0.17144624 0.38117398]]	plants
C1=CC=2C=CC(C=CC3(C4=CC=5NC=CC5C=C4C(C=C(C)C)C3)C)=CC2N1	CNP0080603	[Raputia praetermissa]	[[0.56804584 0.08063393 0.35132022]]	plants
O1CC(=C)C(CC=C(C)C)C1C=2C=CC=3NC=CC3C2	CNP0155673	[Raputia praetermissa]	[[0.92791507 0.0249007 0.04718423]]	plants
C=1C=C(C=CC2(C3=CC=4NC=CC4C=C3C(C=C(C)C)C2)C)C=5NCCC5C1	CNP0170619	[Raputia simulans]	[[0.42398894 0.10971647 0.46629459]]	bacteria
O=C(OC)C1=COC(=C1)C=2C=CC=3NC=CC3C2	CNP0214491	[Raputia praetermissa]	[[0.83830016 0.06693861 0.09476123]]	plants
OCC1(C=CC=2C=CC=3NC=CC3C2)C4=CC=5NC=CC5C=C4C(C=C(C)C)C1	CNP0237300	[Raputia simulans]	[[0.52891197 0.08038442 0.39070361]]	plants
C1=CC=2C=CC(C=CC3(C4=CC=5C=CNC5C=C4C(C=C(C)C)C3)C)=CC2N1	CNP0324917	[Raputia simulans]	[[0.53915468 0.10128032 0.359565 ]]	plants
O1C=C(C=C1C=2C=CC=3NC=CC3C2)COC	CNP0419876	[Raputia praetermissa]	[[0.79193626 0.11232749 0.09573626]]	plants
N1=CN=C2NC(C)(CCN3C=NC1=C23)CCC4(C)C(C)CCC5(C(=C)CCCC54)C	CNP0134615	[Raspailia sp.]	[[0.702734 0.13637429 0.16089171]]	plants
N1=CN=C2NC(C)(CCN3C=NC1=C23)CCC4(C)C(C)CCC56CC6(C)CCCC45	CNP0134616	[Raspailia sp.]	[[0.64584913 0.02884526 0.32530562]]	plants
O=C1N(C2=NC=NC3=C2N1CCC(N3OC)(C)CCC4(C)C(C)CCC5(C(=C)CCCC54)C)C	CNP0241426	[Raspailia sp.]	[[0.58742645 0.18716211 0.22541144]]	plants
ON1C2=NC=NC=3N=CN(C32)CCC1(C)CCC4(C)C(C)CCC5(C(=C)CCCC54)C	CNP0249311	[Raspailia sp.]	[[0.60938289 0.19415415 0.19646296]]	plants
N1=CN=C2C3=C1N=CN3CCC(N2OC)(C)CCC4(C)C(C)CCC5(C(=C)CCCC54)C	CNP0274208	[Raspailia sp.]	[[0.64488226 0.13567578 0.21944197]]	plants
O1C2CC3(C)CCC4C(C)(C)CCCC4(C)C3CCC12C	CNP0291417	[Raspailia sp.]	[[0.96721901 0.0137946 0.0189864 ]]	plants
ON1C2=NC=NC=3N=CN(C32)CCC1(C)CCC4(C)C(C)CCC56CC6(C)CCCC45	CNP0363628	[Raspailia sp.]	[[0.6141434 0.03550697 0.35034962]]	plants
OC1C(=C)CCC2C(C)(CCC3C(C)(C)CCCC32C)C1	CNP0400822	[Raspailia sp.]	[[0.98244113 0.01219209 0.00536679]]	plants
O=C1N(C=2N=CN=C3NC(C)(CCN1C32)CCC4(C)C(C)CCC5(C(=C)CCCC54)C)C	CNP0426260	[Raspailia sp.]	[[0.56930179 0.21372449 0.21697372]]	plants
O=C(O)C1=CC=C(O)C(=C1)CC=C(C)CCC=C(C)CCC2=C(C)CCCC2(C)C	CNP0105384	[Cacospongia sp.]	[[0.72307635 0.10014443 0.17677922]]	plants
O=C1OC2CC(OC(O)(C2)C3NC(=O)SC3)CCC(C(=O)C=CC(O)CCC(=C1)C)C	CNP0118030	[Cacospongia mycofijiensis]	[[0.36626919 0.04470385 0.58902696]]	bacteria
O=C1OCC(=CCCC(=CCCC(=CCCC2=COC=C2)C)C)CCC(O)C1C	CNP0149073	[Cacospongia scalaris]	[[0.98308413 0.00901514 0.00790073]]	plants
O=C(OC(CC1=COC=C1)C2C3(OCC42CCCC(C)(C)C4CC3)C)C	CNP0200437	[Cacospongia sp.]	[[9.97532880e-01 2.19865378e-03 2.68466069e-04]]	plants
O=C(OC)NCCC(O)(C=CCC(O)C(C1=NC(=CS1)CC=CCC=C)(C)C)CO	CNP0212145	[Cacospongia mycofijiensis]	[[0.07345486 0.04812752 0.87841763]]	bacteria
O=C(O)C1=CC=C(O)C(=C1)CC2C(=C)CCC3C(C)(CCCC(=C)C)CCCC23C	CNP0292166	[Cacospongia sp.]	[[0.15435155 0.09221998 0.75342848]]	bacteria
O=C1OC2CC(OC(O)(C2)C3N=C(O)SC3)CCC(C=CCC(=O)CCC(=C1)C)C	CNP0343327	[Cacospongia mycofijiensis]	[[0.72495064 0.02439012 0.25065924]]	plants
O=C1OC2CC(OC(O)(C2)C3NC(=O)SC3)CCC(C=CC(O)C(O)CCC(=C1)C)C	CNP0344698	[Cacospongia mycofijiensis]	[[0.29618949 0.01787217 0.68593833]]	bacteria
O=C1CC2C(C(=CCC3C(O)(C)CCC4OC(C)(C)C(O)CCC43C)C1C)C(C)(C)CCC2(O)C	CNP0229733	[Callyspongia siphonella]	[[0.68422169 0.30608863 0.00968968]]	plants
O=C1CCC2(C)C(OC1(C)C)CCC(O)(C)C2CC=C3C(C)CCC4C3C(C)(C)CCC4(O)C	CNP0232921	[Callyspongia siphonella]	[[0.40428452 0.58912471 0.00659077]]	fungi
O=C(NCCC=1C=CC=CC1)CCC	CNP0403031	[Callyspongia fistularis]	[[0.03144707 0.00332804 0.96522489]]	bacteria
O=C(O)C(OC)CCCCCCCCCCCCC	CNP0424391	[Callyspongia fallax]	[[0.07829073 0.66667831 0.25503096]]	fungi
O=C(O)C(OC)CCCCCCCCCCCCCCCC	CNP0424708	[Callyspongia fallax]	[[0.12426736 0.63787429 0.23785835]]	fungi
O=C(O)C(OC)CCCCCCCCCCCC	CNP0426045	[Callyspongia fallax]	[[0.06958085 0.68453031 0.24588884]]	fungi
O=S(=O)(O)OC1=CC=C(OS(=O)(=O)O)C(=C1)CC2(C)C(C)CCC3(C(=C)CCCC32)CCC4(C)C5C(=CCC4C)C(C)(C)CCC5	CNP0426429	[Callyspongia sp.]	[[0.63941999 0.16756938 0.19301063]]	plants
N=1C=CC=C(C1)CCCCCCC=CCC=2C=CCN(C2)CCCCC=CCCCCCCC=3C=NC=CC3	CNP0426609	[Callyspongia sp.]	[[0.81075655 0.05919579 0.13004766]]	plants
O=C(OC)C(C)C1OOC(C)(CCCC(C)CCC2=C(C)CCCC2(C)C)CC1	CNP0134827	[Diacarnus levii]	[[0.98813768 0.00330851 0.00855381]]	plants
O=C(OC)C(C)C1OOC(C)(CCCC(C)CCC2C(=C)CCCC2(C)C)CC1	CNP0134833	[Diacarnus levii]	[[0.95656753 0.02476332 0.01866915]]	plants
O=C(O)C(C)C1OOC(C)(CCC2=C(C(=O)CC3C2(C)CCCC3(C)C)C)CC1	CNP0187954	[Diacarnus megaspinorhabdosa]	[[0.96955788 0.02706227 0.00337985]]	plants
O=C(O)C(C)C1OOC(C)(CCC2=C(C)CCC3C2(C)CCCC3(C)C)CC1	CNP0290581	[Diacarnus megaspinorhabdosa]	[[0.97746092 0.0112686 0.01127048]]	plants
O=C(OC)C(C)C1OOC(C)(CCC2=C(C(=O)CCC2(C)C)C)CC1	CNP0326866	[Diacarnus megaspinorhabdosa]	[[0.96783624 0.01853196 0.0136318 ]]	plants
O=C(O)C(C)C1OOC(C)(CCCC(C)CCC2C(=C)CCCC2(C)C)CC1	CNP0346633	[Diacarnus levii]	[[0.94179851 0.03911946 0.01908203]]	plants
OC(CCC)CCC(O)(C)CCC=C(C)CCC1=C(C)CCCC1(C)C	CNP0351452	[Diacarnus megaspinorhabdosa]	[[0.95863723 0.03245359 0.00890918]]	plants
O=C(OC)C(C)C1OOC(C)(CCCC(=CCC2=C(C)CCCC2(C)C)C)CC1	CNP0423905	[Diacarnus levii]	[[0.98935735 0.00396729 0.00667536]]	plants
O=C1NC(C(=O)N2CCCC2C(=O)N3CCCC3C(=O)NC(C(=O)N4CCCC4C(=O)NC(C(=O)NC(C(=O)NC1C(C)CC)C(C)CC)C(C)CC)C(O)C)CC(C)C	CNP0209244	[Eurypon laughlini]	[[0.65443709 0.09917298 0.24638993]]	plants
O=C(NCCCCCNC(=N)N)C1=CC(Br)=CN1	CNP0315583	[Eurypon laughlini]	[[0.38389445 0.01903065 0.5970749 ]]	bacteria
O=C1NC(C(=O)N2CCCC2C(=O)NC(C(=O)N3CCCC3C(=O)NC(C(=O)N4CCCC4C(=O)NC1C(C)CC)CC(C)C)C(C)C)CC=5C=CC=CC5	CNP0337898	[Eurypon laughlini]	[[0.61499139 0.21530326 0.16970534]]	plants
O=C1NC(C(=O)N2CCCC2C(=O)NC(C(=O)NC(C(=O)NC(C(=O)N3CCCC3C(=O)NC1CC(C)C)C(C)CC)CO)C(C)CC)CC=4C=CC=CC4	CNP0374382	[Eurypon laughlini]	[[0.22645562 0.18956274 0.58398164]]	bacteria
O=C(O)C=1C=CCN(C1)CCOC(=O)C2=CC(Br)=CN2	CNP0423856	[Eurypon laughlini]	[[0.75877303 0.08390441 0.15732256]]	plants
OC12C=CCC(C)(CCC3C1CC3(C)C)C2	CNP0424157	[Eurypon sp.]	[[0.7254995 0.11091227 0.16358823]]	plants
O=C1C=C2CC(C)(C1)CCC3C2CC3(C)C	CNP0424948	[Eurypon sp.]	[[0.83285329 0.12004109 0.04710562]]	plants
OC1CC2(C)CCC3C(CC3(C)C)C(O)(C1)C2	CNP0426797	[Eurypon sp.]	[[0.55640949 0.29604938 0.14754113]]	plants
O=C(O)C12CCC(C)(C)CC2C3=CC(OC)C4C5(C)CCC(O)C(C)(C)C5CCC4(C)C3(C)CC1	CNP0085098	[Fatsia polycarpa]	[[0.99680685 0.00118252 0.00201063]]	plants
O=C(O)C12C(=CC(C)(C)CC1)C3CC(O)C4C5(C)CCC(O)C(C)(C)C5CCC4(C)C3(C)CC2	CNP0085100	[Fatsia polycarpa]	[[0.99508721 0.00305677 0.00185602]]	plants
O=CC1(C)C(O)CCC2(C)C3C=CC4=C5CC(C)(C)CCC5(C(=O)O)CCC4(C)C3(C)CCC12	CNP0085101	[Fatsia polycarpa]	[[0.98883323 0.00834718 0.0028196 ]]	plants
O=C(O)C12C(=C3C=CC4C5(C)CCC(OS(=O)(=O)O)C(C)(C)C5CCC4(C)C3(C)CC1)CC(C)(C)CC2	CNP0085102	[Fatsia polycarpa]	[[0.96904826 0.0198118 0.01113994]]	plants
O=C1OC23C=CC4C5(C)CCC(O)C(C)(C)C5CCC4(C)C3(C)CCC16CCC(C)(C)CC26	CNP0104693	[Fatsia polycarpa]	[[0.99659484 0.00168442 0.00172074]]	plants
O=C(O)C12C(=C3C=CC4C5(C)CCC(O)C(C)(C)C5CCC4(C)C3(C)CC1)CC(C)(C)CC2	CNP0179498	[Fatsia polycarpa]	[[0.99012045 0.00587505 0.0040045 ]]	plants
O=C1OC23C=CC4C5(C)CCC(O)C(C)(CO)C5CCC4(C)C3(C)CCC16CCC(C)(C)CC26	CNP0225972	[Fatsia polycarpa]	[[0.99565367 0.00290087 0.00144546]]	plants
O=C(O)C12C(=C3C=CC4C5(C)CCC(O)C(C)(CO)C5CCC4(C)C3(C)CC1)CC(C)(C)CC2	CNP0317966	[Fatsia polycarpa]	[[0.9880852 0.00820291 0.00371189]]	plants
N(=C)C1C(C2=CNC=3C=CC=CC32)C(C(=C)C)CCC1(C=C)C	CNP0151053	[Fischerella ATCC53239]	[[0.05574015 0.0159627 0.92829715]]	bacteria
O=C(OC1C2CC3C1C(OC)(CC2OC)C4(O)C(OC)C5C6(COC)CN(CC)C4C35C(OC)CC6)C	CNP0152214	[Fischerella ambigua]	[[0.99544204 0.00346939 0.00108857]]	plants
OC12C=3C=4C(=CC=CC4C(C)(C)C2CCC(C=C)(C)C1N=C)NC3C(C=C)(C)C	CNP0184531	[Fischerella ambigua]	[[0.03330512 0.09328575 0.87340913]]	bacteria
ClC1CC(C(=C)C)C(C2=CNC=3C=CC=CC32)C(N=C)C1(C=C)C	CNP0234386	[Fischerella ATCC53239]	[[0.04214529 0.01651718 0.94133753]]	bacteria
[C-]#[N+]C1C2C=3C=4C(=CC=CC4C(C)(C)C2CC(Cl)C1(C=C)C)NC3C(C=C)(C)C	CNP0265193	[Fischerella sp., Hapalosiphon delicatulus, Fischerella ambigua]	[[0.02718095 0.02071895 0.9521001 ]]	bacteria
[C-]#[N+]C1C2(O)C=3C=4C(=CC=CC4C(C)(C)C2CC(Cl)C1(C=C)C)NC3C(C=C)(C)C	CNP0327248	[Fischerella sp., Hapalosiphon delicatulus, Fischerella ambigua]	[[0.01954539 0.03166667 0.94878794]]	bacteria
[C-]#[N+]C12C3OC3C(C4=NC=5C=CC=C6C5C4(O)C2(O)C(CC(Cl)C1(C=C)C)C6(C)C)(C)C	CNP0338437	[Fischerella sp.]	[[0.01831208 0.01485876 0.96682916]]	bacteria
[C-]#[N+]C12C3OC3C(C=4NC5=CC=CC6=C5C4C2(O)C(CC(Cl)C1(C=C)C)C6(C)C)(C)C	CNP0339724	[Fischerella sp., Hapalosiphon delicatulus, Fischerella ambigua]	[[0.01377012 0.0112412 0.97498869]]	bacteria
O=C1C2=C(O)C(=C(O)C=C2OC3=CC(O)=C(O)C(=C13)CC=C(C)C)CCC(O)(C)C	CNP0106610	[Garcina xipshuanbannaensis]	[[0.9945796 0.00398219 0.00143821]]	plants
O=C1C2=C(O)C(=C(O)C=C2OC3=CC(O)=C(O)C(=C13)CC=C(C)C)CC(O)C(=C)C	CNP0122378	[Garcina xipshuanbannaensis]	[[0.99356837 0.00510937 0.00132226]]	plants
O=C1C2=C(O)C=3C=CC(OC3C(=C2OC4=CC(O)=C(O)C(=C14)CC=C(C)C)CC=C(C)C)(C)C	CNP0143635	[Garcina xipshuanbannaensis]	[[9.98168927e-01 1.49496257e-03 3.36110330e-04]]	plants
O=C1C2=C(O)C=3C=CC(OC3C(=C2OC4=CC(O)=C(O)C(=C14)CC=C(C)CO)CC(O)C(O)(C)C)(C)C	CNP0215387	[Garcina xipshuanbannaensis]	[[0.98698915 0.01174765 0.00126319]]	plants
O=C1C=2C(OC=3C=C(O)C(=O)C(C13)(CC=C(C)C)CC=C(C)C)=CC(O)=C4C2OC(C)(C)C(O)C4	CNP0306061	[Garcina xipshuanbannaensis]	[[0.96407259 0.02976984 0.00615758]]	plants
O=C1C2=C(O)C=3C=CC(OC3C(=C2OC4=CC(O)=C(O)C(=C14)CC=C(C)CO)CC=C(C)C)(C)C	CNP0320797	[Garcina xipshuanbannaensis]	[[9.96080702e-01 3.27449510e-03 6.44803235e-04]]	plants
O=C1C2=CC(O)=C(O)C=C2OC3=CC(O)=C(C(O)=C13)CC=C(C)CCC=C(C)C	CNP0332919	[Garcina xipshuanbannaensis]	[[9.97733665e-01 1.28143512e-03 9.84900251e-04]]	plants
O=C1C2=C(O)C=3C=CC(OC3C(=C2OC4=CC(O)=C(O)C(=C14)CC=C(C)CO)CC(O)C(=C)C)(C)C	CNP0363771	[Garcina xipshuanbannaensis]	[[9.92093476e-01 7.25039525e-03 6.56128693e-04]]	plants
O=C1C(OC)CC2(CC=C)C(OC(=C)C)C1(OC)C(C3=CC=C4OCOC4=C3)C2C	CNP0080474	[Licaria armeniaca]	[[0.96866815 0.01874357 0.01258828]]	plants
O=C1C(OC)=C2OC(C)C(C3=CC(OC)=C(OC)C(OC)=C3)C2(CC=C)CC1OC	CNP0136253	[Licaria chrysophylla]	[[0.9298984 0.06718472 0.00291689]]	plants
O=C1C(OC)=C2OC(C)C(C3=CC(OC)=C4OCOC4=C3)C2(CC=C)CC1OC	CNP0152815	[Licaria chrysophylla]	[[0.97228588 0.02626801 0.0014461 ]]	plants
OC1C(OC)CC2(CC=C)C(O)C1(OC)C(C3=CC=C4OCOC4=C3)C2C	CNP0201956	[Licaria rigida]	[[0.97530997 0.01843936 0.00625067]]	plants
O(C=1C=C(C=C2OC(C3=CC=C4OCOC4=C3)C(OC12)C)CC=C)C	CNP0239326	[Licaria rigida]	[[9.99243671e-01 4.31284118e-04 3.25044988e-04]]	plants
O=C1C(OC)=C2OC(C)C(C3=CC(OC)=C4OCOC4=C3)C2(CCC)CC1OC	CNP0318849	[Licaria chrysophylla]	[[0.91783306 0.07706732 0.00509962]]	plants
O=C1C(OC)CC2(CC=C)C(O)C1(OC)C(C3=CC=C4OCOC4=C3)C2C	CNP0329801	[Licaria armeniaca]	[[0.98555669 0.00957921 0.0048641 ]]	plants
O=C1C=C2OC(C3=CC=C4OCOC4=C3)C(C)C2(CC=C)CC1OC	CNP0418702	[Licaria armeniaca]	[[0.99242451 0.00361515 0.00396035]]	plants
O=C(OC1CC2(C3=CCC4C(C)(C)C(OC5OCC(OS(=O)(=O)O)C(O)C5OC6OCC(OC7OCC(O)C(OC8OC(CO)C(O)C(OC)C8O)C7O)C(O)C6O)CCC4(C)C3CCC92C(=O)OC(C=CC=C(C)C)(C)C19)C)C	CNP0168149	[Mensamria intercedens]	[[0.92505457 0.04239381 0.03255161]]	plants
O=C(OC1CC2(C3=CCC4C(C)(C)C(OC5OCC(OS(=O)(=O)O)C(O)C5OC6OC(CO)C(OC7OCC(O)C(OC8OC(CO)C(O)C(OC)C8O)C7O)C(O)C6O)CCC4(C)C3CCC92C(=O)OC(C=CC=C(C)C)(C)C19O)C)C	CNP0423713	[Mensamria intercedens, Mensamria intercedens Lampert]	[[0.90742881 0.05892147 0.03364972]]	plants
O=C(OC1CC2(C3=CCC4C(C)(C)C(OC5OCC(OS(=O)(=O)O)C(O)C5OC6OC(C)C(OC7OCC(O)C(OC8OC(COS(=O)(=O)O)C(O)C(OC)C8O)C7O)C(O)C6O)CCC4(C)C3CCC92C(=O)OC(C)(CCC=C(C)C)C19)C)C	CNP0423944	[Mensamria intercedens Lampert]	[[0.92720844 0.03200683 0.04078473]]	plants
O=C(OC1CC2(C3=CCC4C(C)(C)C(OC5OCC(OS(=O)(=O)O)C(O)C5OC6OC(C)C(OC7OCC(O)C(OC8OC(CO)C(O)C(OC)C8O)C7O)C(O)C6O)CCC4(C)C3CCC92C(=O)OC(C=CC=C(C)C)(C)C19O)C)C	CNP0424086	[Mensamria intercedens]	[[0.95000096 0.02198858 0.02801046]]	plants
O=C(OC1CC2(C3=CCC4C(C)(C)C(OC5OCC(OS(=O)(=O)O)C(O)C5OC6OCC(OC7OCC(O)C(OC8OC(CO)C(O)C(OC)C8O)C7O)C(O)C6O)CCC4(C)C3CCC92C(=O)OC(C=CC=C(C)C)(C)C19O)C)C	CNP0424339	[Mensamria intercedens]	[[0.93110707 0.0400816 0.02881133]]	plants
O=C(OC1CC2(C3=CCC4C(C)(C)C(OC5OCC(OS(=O)(=O)O)C(O)C5OC6OC(C)C(OC7OCC(O)C(OC8OC(CO)C(O)C(OC)C8O)C7O)C(O)C6O)CCC4(C)C3CCC92C(=O)OC(C=CC=C(C)C)(C)C19)C)C	CNP0424379	[Mensamria intercedens Lampert]	[[0.92541054 0.02983761 0.04475185]]	plants
O=C(OC1CC2(C3=CCC4C(C)(C)C(OC5OCC(OS(=O)(=O)O)C(O)C5OC6OC(C)C(OC7OCC(O)C(OC8OC(CO)C(O)C(OC)C8O)C7O)C(O)C6O)CCC4(C)C3CCC92C(=O)OC(C)(CCC=C(C)C)C19O)C)C	CNP0425433	[Mensamria intercedens]	[[0.9653408 0.01552812 0.01913108]]	plants
O=C(OC1CC2(C3=CCC4C(C)(C)C(OC5OCC(OS(=O)(=O)O)C(O)C5OC6OC(CO)C(OC7OCC(O)C(OC8OC(CO)C(O)C(OC)C8O)C7O)C(O)C6O)CCC4(C)C3CCC92C(=O)OC(C)(CCC=C(C)C)C19O)C)C	CNP0425627	[Mensamria intercedens]	[[0.94145285 0.03814881 0.02039834]]	plants
OC1=CC=C(C=CC(C2=CC=C(O)C(OC)=C2)C(O)CO)C=C1OC	CNP0133844	[Metasequoia glyptostroboides]	[[0.99543087 0.0035564 0.00101273]]	plants
OC1=CC=C(C=C1)C=CC(C2=CC=C(O)C=C2)C3OC(OC3)(C)C	CNP0133855	[Metasequoia glyptostroboides]	[[0.93706904 0.05844 0.00449097]]	plants
OC1=CC=C(C=C1)C2C(O)COC2C(O)C3=CC=C(O)C(OC)=C3	CNP0181686	[Metasequoia glyptostroboides]	[[0.97478494 0.01398298 0.01123209]]	plants
O=C(O)C1(C)CCCC2(C3=C(CCC12)CC(C=C)(C)C(O)C3)C	CNP0185308	[Metasequoia glyptostroboides]	[[0.12089968 0.86751981 0.01158051]]	fungi
O=C(O)C1=CCC2(C(=C)C=CC2C(C)C)CC1	CNP0227233	[Metasequoia glyptostroboides]	[[0.93912582 0.04772345 0.01315073]]	plants
OC1=CC=C(C=C1OC)C(O)C2OCC(O)C2C3=CC=C(O)C(OC)=C3	CNP0267299	[Metasequoia glyptostroboides]	[[0.98809567 0.00743771 0.00446662]]	plants
O=C(O)C1(C)CCCC2(C)C(C(=C)CCC12)CC(O)C(O)(C=C)C	CNP0335737	[Metasequoia glyptostroboides]	[[0.91073369 0.08790827 0.00135804]]	plants
O=C(O)CCC12CC32CCC4(C)C(CCC4(C)C3CCC1C(O)(C)C)C(C)CCC(C(=C)C)CC	CNP0408797	[Metasequoia glyptostroboides]	[[0.97239973 0.02236854 0.00523173]]	plants
O=C1C=2C(O)=CC(O)=CC2OC3(C4=CC=C(O)C=C4OC13O)CC=C(C)CCC=C(C)CCC(O)C(=C)C	CNP0085120	[Morus nigra]	[[0.97528883 0.01529365 0.00941752]]	plants
O=C1C=2C(O)=C3C(OC(C3)C(O)(C)C)=CC2OC4(C5=CC=C(O)C=C5OC14O)CC=C(C)C	CNP0133599	[Morus nigra]	[[0.99099013 0.00640894 0.00260092]]	plants
O=C1C(OC)=C(OC=2C=C(O)C=C(O)C12)C=3C=CC(O)=C4OC(CC43)C(O)(C)CCC=C(C)C	CNP0133600	[Morus nigra]	[[0.99382339 0.00446853 0.00170808]]	plants
O=C1C2=C(O)C=C3OC(C(=C)C)CC3=C2OC4(C5=CC=C(O)C=C5OC14O)CC=C(C)C	CNP0167020	[Morus nigra]	[[0.98941389 0.00607379 0.00451232]]	plants
O=C1C2=C(O)C=C3OC(C)C(C3=C2OC(C=4C=CC(O)=CC4O)=C1CC=C(C)C)(C)C	CNP0186018	[Morus nigra]	[[9.94872486e-01 4.26000589e-03 8.67507629e-04]]	plants
O=C1C2=C(O)C=C(O)C(=C2OC(C=3C=CC(O)=CC3O)=C1CC=C(C)C)C(C=C)(C)C	CNP0225639	[Morus nigra]	[[9.97151135e-01 2.12687400e-03 7.21991011e-04]]	plants
O=C1C=2C(O)=C3C(OC(C)(C)C(O)C3)=CC2OC4(C5=CC=C(O)C=C5OC14O)CC=C(C)C	CNP0323933	[Morus nigra]	[[0.98941678 0.00758006 0.00300316]]	plants
O=C1C(O)=C(OC=2C=C(O)C=C(O)C12)C=3C=CC(OC)=C(O)C3CC=C(C)CCC=C(C)C	CNP0420888	[Morus nigra]	[[0.99493754 0.00247662 0.00258583]]	plants
OC1C(=C)C23C(C1)C3(C)CCC4C2C4(C)C	CNP0113872	[Mylia taylorii, Mylia taylori]	[[0.97034769 0.02823709 0.00141522]]	plants
O=C(C)CCC1C(C2=CCCC2=C)C1(C)C	CNP0115706	[Mylia taylorii, Mylia taylori]	[[0.96905768 0.0240901 0.00685222]]	plants
OCC1(C)CCCC2(C)C3C4CC12CC43C	CNP0154465	[Mylia taylorii]	[[0.83432078 0.16179402 0.00388521]]	plants
OCC1(C)CCCC2(C)C3C(=C)CC12CC3	CNP0228115	[Mylia taylori]	[[0.96856465 0.02738215 0.00405321]]	plants
O=C(C)CCC1C(C2=COC=C2C)C1(C)C	CNP0260664	[Mylia taylori]	[[0.99419573 0.00354609 0.00225819]]	plants
O=C1CC2C3(C)CCC4C(C4(C)C)C23C1C	CNP0411866	[Mylia taylori]	[[0.98979297 0.00802062 0.00218641]]	plants
O=C(C)CCC1C(C2=C(C)C3CC2CC43C(=O)CC5C6(C)CCC7C(C7(C)C)C546)C1(C)C	CNP0424864	[Mylia taylorii]	[[0.9784093 0.01787264 0.00371806]]	plants
O=C(C)CCC1C(C2=C(C)C3CC2C4(C(=O)CC5C6(C)CCC7C(C7(C)C)C546)C3)C1(C)C	CNP0426499	[Mylia taylorii]	[[0.97397359 0.02366926 0.00235715]]	plants
O=C1N2CCCC2C(=O)OC(CCC)CCCCCCCCCC(OS(=O)(=O)O)C(OS(=O)(=O)O)C(OS(=O)(=O)O)CCCCCCCCCCCCC1	CNP0155669	[Penares sp.]	[[0.09922569 0.12259164 0.77818268]]	bacteria
O=C(O)CC1C(=O)C(C(=O)N1C)=C(O)CCCCCCCCCCCCC(C)CCCCCCCCOC2OC(C(=O)O)C(OC3OC(CO)C(O)C(O)C3O)C(O)C2O	CNP0181107	[Penares sollasi]	[[0.04718157 0.47568004 0.47713839]]	bacteria
O=C(O)CC1C(=O)C(C(=O)N1C)=C(O)CCCCCCCCCCCC=CCCCCCCCCCCOC2OC(C(=O)O)C(OC3OC(CO)C(O)C(O)C3O)C(O)C2O	CNP0244655	[Penares sollasi]	[[0.08459332 0.54498074 0.37042594]]	fungi
O=C(O)CC1C(=O)C(C(=O)N1C)=C(O)CCCCCCCCCCCCCCCCCCCCCOC2OC(C(=O)O)C(OC3OC(CO)C(O)C(O)C3O)C(O)C2O	CNP0419724	[Penares sollasi]	[[0.07074331 0.60275702 0.32649967]]	fungi
O=C(NC1C(=O)N2CCC=3C=C(O)C=C(O)C3C2CC1)CCCCCCCCCCCCC(OS(=O)(=O)O)CCC(OS(=O)(=O)O)C(OS(=O)(=O)O)CCCCCCCCCC	CNP0423789	[Penares schulzei]	[[0.19615851 0.22181351 0.58202799]]	bacteria
O=C1N2CCCC2C(=O)OC(CCCC)CCCCCCCCCC(OS(=O)(=O)O)C(OS(=O)(=O)O)C(OS(=O)(=O)O)CCCCCCCCCCCC1	CNP0425517	[Penares sp.]	[[0.08831186 0.14424215 0.76744599]]	bacteria
O=C(NC1C(=O)N2CCC=3C=C(O)C=C(O)C3C2CC1)CCCCCCCCCCCCC(OS(=O)(=O)O)CCC(OS(=O)(=O)O)C(OS(=O)(=O)O)CC(C)CCCCCCCC	CNP0426069	[Penares schulzei]	[[0.09798154 0.27764444 0.62437402]]	bacteria
O=C(N1CCCCC1C(=O)OC)CCCCCCCCCCCCC(OS(=O)(=O)O)C(OS(=O)(=O)O)CCCCCCC(C)CCCCCC	CNP0426822	[Penares sp.]	[[0.1396003 0.25684203 0.60355767]]	bacteria
C1=CC2CC(C1C)C2(C)C	CNP0087894	[Pilocarpus mycrophyllus]	[[0.96240149 0.01459585 0.02300266]]	plants
O=C1OC2=C(C=C1)C(O)=CC=3OC(C(=C)C)CC32	CNP0138327	[Pilocarpus grandiflorus]	[[9.98573885e-01 8.40886696e-04 5.85227981e-04]]	plants
O=C1OC=2C(OC)=C(O)C=CC2C=C1C(C=C)(C)C	CNP0145713	[Pilocarpus riedelianus]	[[0.99515787 0.00310916 0.00173297]]	plants
O=C1OC=2C(=CC=C3OC=CC32)C=C1OC	CNP0150632	[Pilocarpus riedelianus]	[[0.99100718 0.00529446 0.00369837]]	plants
O=C1NC(=O)N(C1=CC2COC(=O)C2CC)C	CNP0205204	[Pilocarpus grandiflorus]	[[0.32721351 0.57755128 0.09523521]]	fungi
O=C(CCC(C1=CC=C(C=C1O)C)C)C(C)C	CNP0221869	[Pilocarpus riedelianus]	[[0.99679933 0.0011745 0.00202617]]	plants
O=C1OC=2C(C=C1OC)=CC(OC)=C3OC=CC32	CNP0297148	[Pilocarpus riedelianus]	[[0.94833035 0.04283746 0.00883218]]	plants
O=C(OC=C)CCCCCCCCCCC	CNP0315574	[Pilocarpus jaborandi]	[[0.10413883 0.00733738 0.88852379]]	bacteria
ClC(C(=CCC(Cl)C(=C)C)C)CBr	CNP0142334	[Plocamium cartilagineum]	[[0.91008513 0.06605973 0.02385514]]	plants
ClC=CC1=C(C)CC(Cl)(C)C(Br)C1	CNP0158338	[Plocamium cartilagineum]	[[0.47850496 0.45430593 0.06718911]]	plants
O=C(C(Cl)=CC(Cl)(C)C(Br)CCl)C(=C)C	CNP0177806	[Plocamium sp.]	[[0.66136872 0.26019863 0.07843265]]	plants
ClC=CC1CC(Br)C(Cl)(C)CC1(Cl)C	CNP0214847	[Plocamium cartilagineum]	[[0.62168969 0.26592718 0.11238313]]	plants
ClC1CC(Br)C(C=CBr)(C)CC1(Cl)C	CNP0252519	[Plocamium cartilagineum]	[[0.06142014 0.92106645 0.01751342]]	fungi
ClC=CC1(C)CC(=C)C(Cl)CC1Br	CNP0265267	[Plocamium hamatum]	[[0.17272457 0.8061781 0.02109733]]	fungi
ClC=C(C)C(Cl)CC(Cl)=C(C)C(O)CBr	CNP0300459	[Plocamium costatum]	[[0.18605253 0.70963063 0.10431684]]	fungi
ClC=C(C=CC(Cl)C(Cl)(C=C)C)C(Cl)Br	CNP0426842	[Plocamium cartilagineum]	[[0.81979431 0.1194078 0.06079789]]	plants
O=C1OC(C(NC(=O)C(NC(=O)C(NC(=O)C(NC(=O)CNC(=O)C(O)(C)C(O)C=CC(=CC(C)CC)C)C(O)C)C(N)C)C(C)C(C(=O)N)C)C(=O)NC(C(=O)NCC(=O)NC(C(=O)N(C)C(C(=O)NC(C(=O)N2CCC(Cl)CC12)C(OC)C3=CC=C(O)C=C3)C(O)C)C)COC)C(C)C	CNP0083747	[Siliquariaspongia mirabilis]	[[0.15088279 0.0246576 0.82445961]]	bacteria
O=C(N)CC1C(=O)C(C(=O)N1C2OCC(O)C(O)C2OC3OCC(OC4OC(C)C(O)C4O)C(O)C3O)=C(O)C=CC=CC=CC=CC=C(Cl)C=C(Cl)C	CNP0150138	[Siliquariaspongia japonica, Theonella swinhoei]	[[0.01215417 0.09001625 0.89782958]]	bacteria
O=C(N)CC1C(=O)C(C(=O)N1C2OCC(O)C(O)C2OC3OCC(OC4OC(C)C(O)C4O)C(O)C3O)=C(O)C=CC=CC=CC=CC=C(Cl)C=CC=C(Cl)C	CNP0270505	[Siliquariaspongia japonica]	[[0.01565486 0.06686754 0.9174776 ]]	bacteria
O=C(N)CC1C(=O)C(C(=O)N1C2OCC(O)C(O)C2OC3OCC(OC4OC(C)C(O)C4OC)C(O)C3O)=C(O)C=CC=CC=CC=CC=C(Cl)C=CC=CC=C(Cl)C	CNP0332860	[Siliquariaspongia japonica]	[[0.01754068 0.05727173 0.92518759]]	bacteria
O=C(N)CC1C(=O)C(C(=O)N1C2OCC(O)C(O)C2OC3OCC(OC4OC(C)C(O)C4OC)C(O)C3O)=C(O)C=CC=CC=CC=CC=C(Cl)C=CC=C(Cl)C	CNP0402730	[Siliquariaspongia japonica]	[[0.01699671 0.05398417 0.92901912]]	bacteria
O=C1OC(C(NC(=O)C(NC(=O)C(NC(=O)C(NC(=O)CNC(=O)C(O)(C)C(O)C=CC(=CC(C)CC)C)C(O)C)C(N)C)C(C)C(C(=O)N)C)C(=O)NC(C(=O)NCC(=O)NC(C(=O)N(C)C(C(=O)NC(C(=O)N2CCCCC12)C(OC)C3=CC=C(OC4OC(C)C(O)C(O)C4O)C=C3)C(O)C)C)COC)C(C)C	CNP0425299	[Siliquariaspongia mirabilis]	[[0.10123829 0.01819215 0.88056957]]	bacteria
O=C1OC(C(NC(=O)C(NC(=O)C(NC(=O)C(NC(=O)CNC(=O)C(O)(C)C(O)C=CC(=CC(C)CC)C)C(O)C)C(N)C)C(C)C(C(=O)N)C)C(=O)NC(C(=O)NCC(=O)NC(C(=O)N(C)C(C(=O)NC(C(=O)N2CCC(Cl)CC12)C(OC)C3=CC=C(OC4OC(C)C(O)C(O)C4O)C=C3)C(O)C)C)COC)C(C)C	CNP0425687	[Siliquariaspongia mirabilis]	[[0.1475302 0.01881071 0.83365909]]	bacteria
O=C(NC(C(=O)NC1C(=O)NC(C(=O)NCC(=O)NC(C(=O)N(C)C(C(=O)NC(C(=O)N2CCC(Cl)CC2C(=O)OC1C(C)C)C(OC)C3=CC=C(OC4OC(C)C(O)C(O)C4O)C=C3)C(O)C)C)COC)C(C)C(C(=O)N)C)C(=CC)NC(=O)C(NC(=O)CNC(=O)C(O)(C)C(O)C=CC(=CC(C)CC)C)C(O)C	CNP0426147	[Siliquariaspongia mirabilis]	[[0.12033692 0.0181235 0.86153957]]	bacteria
O=C(NCCC1=CC(Br)=C(OCCCN(C)C)C(Br)=C1)C(N)CC2=CC=C(OC)C(Br)=C2	CNP0134919	[Suberea sp.]	[[0.78177031 0.11266932 0.10556037]]	plants
O=C(OC1=C(Br)C=C(O)C(=C1Br)CC(=O)O)NCCCCNC(=N)N	CNP0145049	[Suberea clavata]	[[0.13599472 0.22270479 0.64130049]]	bacteria
O=C(OC1=CC(Br)=C(O)C(Br)=C1CC(=O)N)NCCCCNC(=N)N	CNP0145813	[Suberea clavata]	[[0.18999116 0.14294597 0.66706287]]	bacteria
O=C(NCCC1=CC(Br)=C(OCCCN(C)C)C(Br)=C1)C(NC)CC2=CC=C(OC)C(Br)=C2	CNP0158096	[Suberea sp.]	[[0.82191884 0.08451949 0.09356166]]	plants
O=C(N)CC1=CC(Br)=C(O)C(Br)=C1O	CNP0246391	[Suberea mollis]	[[0.4169473 0.15221182 0.43084088]]	bacteria
O=C(NCCCCCNC(=N)N)C1=NOC2(C=C(Br)C(=O)C(Br)=C2)C1	CNP0302840	[Suberea clavata]	[[0.55702281 0.04456204 0.39841515]]	plants
O=C(NCCCCNC(=N)N)C1=NOC2(C=C(Br)C(=O)C(Br)=C2)C1	CNP0304388	[Suberea clavata]	[[0.68734485 0.04486825 0.26778691]]	plants
O=C(NCCCCNC(=N)N)C(=NO)CC1=CC=C(O)C(Br)=C1	CNP0306310	[Suberea clavata]	[[0.40415828 0.08248941 0.51335231]]	bacteria
O=C(OC1C(O)C2C(=C)C(=O)OC2CC(=CC(=O)CC1C)C)C(=CC)C	CNP0137009	[Vicoa indica]	[[0.98954427 0.00215825 0.00829748]]	plants
O=C1OC2CC(=CC(=O)CC(C)C(OC(=O)C3(OC3C)C)C(O)C2C1=C)C	CNP0227299	[Vicoa indica]	[[0.97571903 0.01548396 0.00879701]]	plants
O=C1OC2C(C1=C)C(O)CC(=C)C3CCC(O)(C)C23	CNP0235347	[Vicoa vestita]	[[9.93609954e-01 6.14601210e-03 2.44033496e-04]]	plants
O=C1OC2C(C1=C)C(O)CC(O)(C)C3CCC(O)(C)C23	CNP0264791	[Vicoa vestita]	[[9.78333496e-01 2.09222863e-02 7.44217958e-04]]	plants
O=C1OC2C(O)C3(OC3C(O)CC(C)C(OC(=O)C)C(OC(=O)C(C)CC)C2C1=C)C	CNP0286356	[Vicoa indica]	[[0.99202821 0.00505764 0.00291415]]	plants
O=C(O)C(=C)C1CCC(C)C2(O)CCC(O)C2(C)C1	CNP0314469	[Vicoa vestita]	[[0.90366078 0.08444902 0.0118902 ]]	plants
O=C(OC1C(O)C2C(=C)C(=O)OC2C3C(=CC(=O)C3C1C)C)C(=CC)C	CNP0320774	[Vicoa indica]	[[9.97398226e-01 7.54568638e-04 1.84720555e-03]]	plants
O=C1OC2C3OC3(C)CCC=C(C)CC(C)C2C1=C	CNP0424197	[Vicoa pentanema]	[[0.99590652 0.00170308 0.00239039]]	plants
OC1=NCCCC(CC)CCCC(C)CCC(OC2OC(C)C(O)C(N)C2O)C1C(O)C	CNP0113729	[Actinomycete strain R869-90]	[[0.08941816 0.03486236 0.87571948]]	bacteria
O=C(O)C(N=C(O)C1=C(O)C=2C3=C(O)C=4C(=O)C5=CC(OC)=CC(O)=C5C(=O)C4C=C3C(O)C(OC6OC(C)C(O)C(OC7OCC(O)C(O)C7O)C6O)C2C=C1C)C	CNP0213284	[Actinomycete sp. MH193-16F4]	[[0.05653292 0.01814269 0.92532439]]	bacteria
O=C(O)C(NC(=O)C(N)C(C)C)CCCNC(=N)N	CNP0278184	[Actinomycete MF931-A2]	[[0.06689516 0.01010457 0.92300027]]	bacteria
OC1=NCCCC(CC)CCCC(C)CCC(OC2OC(C)C(O)C(N)C2O)C1C	CNP0323110	[Actinomycete strain Q464-31]	[[0.0892424 0.03035232 0.88040528]]	bacteria
O=C(NCCC=1C=CC=CC1)NC2C(O)C(OC(C)C2O)OC3CCC(CC)CCCC(C(=O)NCCCC3CC)CC	CNP0333682	[Actinomycete strain R516-16]	[[0.01267335 0.00738157 0.97994508]]	bacteria
O=C(C=CCCCCCCCCCC(C)C)NC(C(=O)NC1C(=O)N2CCCCC2C(=O)NCC(=O)NC(C(=O)NCC(=O)NC(C(=O)NCC(=O)NC(C(=O)NC(C(=O)N3CCCC3C(=O)NC1)C(C)C)C(O)C)CC(=O)O)CC(=O)O)CC(=O)O	CNP0424324	[Actinomycete sp.]	[[0.00708759 0.01335939 0.97955303]]	bacteria
O=C(C=CCCCCCCCCC(C)C)NC(C(=O)NC1C(=O)N2CCCCC2C(=O)NCC(=O)NC(C(=O)NCC(=O)NC(C(=O)NCC(=O)NC(C(=O)NC(C(=O)N3CCCC3C(=O)NC1)C(C)CC)C(O)C)CC(=O)O)CC(=O)O)CC(=O)O	CNP0426398	[Actinomycete sp.]	[[0.00990087 0.0149443 0.97515483]]	bacteria
O=C1OC(C(=CC=2N=C(SC2)C)C)C(O)C=C(C)CCCC(C)C(O)C(C(=O)C(C)(C)C(O)C1)C	CNP0424725	[Amycolata autotrophica]	[[0.00876808 0.0024842 0.98874772]]	bacteria
O=C1OC(C(=CC=2N=C(SC2)C)C)CC=C(CO)CCCC(C)C(O)C(C(=O)C(C)(C)C(O)C1)C	CNP0425173	[Amycolata autotrophica]	[[0.02844311 0.00505342 0.96650347]]	bacteria
O=C1OC(C(=CC=2N=C(SC2)C)C)CC=C(C)C(O)CCC(C)C(O)C(C(=O)C(C)(C)C(O)C1)C	CNP0425545	[Amycolata autotrophica]	[[0.01128085 0.001061 0.98765815]]	bacteria
N12CCCC1C(C)CCC2CC	CNP0426264	[Amycolata autotrophica]	[[0.98262122 0.00629638 0.01108239]]	plants
O=C1OC(C(=CC=2N=C(SC2)CO)C)CC=C(C)CCCC(C)C(O)C(C(=O)C(C)(C)C(O)C1)C	CNP0426313	[Amycolata autotrophica]	[[0.01603992 0.00362942 0.98033066]]	bacteria
O=C1OC(C(=CC=2N=C(SC2)C)C)CC=C(C)CCC(O)C(C)C(O)C(C(=O)C(C)(C)C(O)C1)C	CNP0426320	[Amycolata autotrophica]	[[0.01463336 0.00101636 0.98435028]]	bacteria
O=C1OC(C(=CC=2N=C(SC2)CO)C)CC=C(CO)CCCC(C)C(O)C(C(=O)C(C)(C)C(O)C1)C	CNP0426364	[Amycolata autotrophica]	[[0.03536812 0.01376433 0.95086755]]	bacteria
O=[N+]([O-])C1=CC=C(NN=C2CCC3(C)C(CCC4(C)C3CCC5C(CCC54C)C6(OC(CC6)C(O)(C)C)C)C2(C)C)C(=C1)[N+](=O)[O-]	CNP0080501	[Cabralea polytricha]	[[0.81404209 0.09294654 0.09301137]]	plants
O=C(O)CCC1(C)C(C(=C)C)CC(O)C2(C)C1CCC3C(CC(O)C32C)C4(OC(CC4)C(O)(C)C)C	CNP0080507	[Cabralea canjerana]	[[0.82488995 0.17160749 0.00350255]]	plants
O=C(O)CCC1(C)C(C(=C)C)CC(O)C2(C)C1CCC3C(CCC32C)C4(OC(CC4O)C(O)(C)C)C	CNP0080509	[Cabralea canjerana]	[[0.92226955 0.07557206 0.00215839]]	plants
ON=C1CCC2(C)C(CCC3(C)C2CCC4C(CCC43C)C5(OC(CC5)C(O)(C)C)C)C1(C)C	CNP0080629	[Cabralea polytricha]	[[0.98186281 0.01459681 0.00354039]]	plants
O=C(OC1CCC2(C)C(CCC3(C)C2CCC4C(CCC43C)C5(OC(CC5)C(OC(=O)C)(C)C)C)C1(C)C)C	CNP0155781	[Cabralea polytricha]	[[0.98521404 0.01305248 0.00173347]]	plants
O=C(OC1CCC2(C)C(CCC3(C)C2CCC4C(CCC43C)C5(OC(=O)CC5)C)C1(C)C)C	CNP0263943	[Cabralea polytricha, Aglaia abbreviata]	[[9.95528612e-01 4.13194603e-03 3.39442467e-04]]	plants
O=C(O)CCC1(C)C(C(=C)C)CC(O)C2(C)C1CCC3C(CCC32C)C4(OC(CC4)C(O)(C)C)C	CNP0286579	[Cabralea canjerana]	[[0.93509448 0.06359326 0.00131226]]	plants
O=C(OCC1(C)CCCC2(C)C1CCC34CC(=C)C(CC(O)C32)C4)C	CNP0130954	[Croton tonkinensis]	[[9.95354208e-01 4.27797940e-03 3.67812591e-04]]	plants
O=C(OCC1(C)CCCC2(C)C3CCC4C(=C)CC3(C4)C(O)CC12)C	CNP0149396	[Croton tonkinensis]	[[9.90397535e-01 8.75613859e-03 8.46326092e-04]]	plants
O=C(OCC1(C)CCCC2(C)C1CCC34CC(=C)C(CCC23)C4O)C	CNP0274314	[Croton tonkinensis]	[[9.95728919e-01 3.59425307e-03 6.76828204e-04]]	plants
OC=1C=CC=CC1OCCC	CNP0327850	[Croton nepetaefolius]	[[0.5433239 0.14945529 0.30722081]]	plants
O=C(OC1CC2C(=C)CC3(CCC4C(C)(CO)CCCC4(C)C13)C2)C	CNP0373506	[Croton tonkinensis]	[[0.97987437 0.01864556 0.00148007]]	plants
O=C1OC2C=C1CCC(=CC=C(C)C(OC)CC=C(C)C2)C(=C)C	CNP0397552	[Croton gratissimus]	[[0.97224194 0.0137959 0.01396216]]	plants
O1C=2C=C(C3=C(C2C(C)C1C)C(C)CC3)C	CNP0405156	[Croton sonderianus]	[[0.88764055 0.10559858 0.00676087]]	plants
O=C(OC1CC2C(C=C(COC3OCC(O)C(O)C3OC(=O)C)C4(OC)OC1(C=C4)C)C(C=CC2(O)C)C(C)C)C=CC=5N=CN(C5)C	CNP0153177	[Erythropodium caribaeorum]	[[0.63456107 0.08865377 0.27678516]]	plants
O=C(OC1CC2C(C=C(COC(=O)C)C3(OC)OC1(C=C3)C)C(C=CC2(O)C)C(C)C)C=CC=4N=CN(C4)C	CNP0285816	[Erythropodium caribaeorum]	[[0.6974813 0.14229154 0.16022716]]	plants
O=C(OC(C)CC(=O)OC1C(=CC2OC(=O)C(C)C2(O)C(OC(=O)C)C3C(=CCC(OC(=O)C)C3(C)C(OC(=O)C)C1)C)CO)C	CNP0316115	[Erythropodium caribaeorum]	[[0.94102219 0.04569022 0.0132876 ]]	plants
O=C(OC1C(=C)C(Cl)C2OC(=O)C(C)C2(O)C=C3C(=C(C=CC1)C(=O)C3(OC(=O)C)C)C)C	CNP0424706	[Erythropodium caribaeorum]	[[0.76567275 0.21630972 0.01801754]]	plants
O=C(OC)C1=CC2OC(=O)C(C)C2(O)C(OC(=O)C)C3C(C)C(OC(=O)C)CC(OC(=O)C)C3(C)C(OC(=O)C)CC1OC(=O)CC(OC(=O)C)C	CNP0425439	[Erythropodium caribaeorum]	[[0.92891552 0.0598841 0.01120038]]	plants
O=C(OC1CC2C(C=CC(C2C=C(C)C3(O)OC1(C=C3)C)C(C)C)C)C=CC=4N=CN(C4)C	CNP0425801	[Erythropodium caribaeorum]	[[0.41156777 0.24520532 0.34322691]]	plants
O=C(OCC(=O)OC1C2C(OC(=O)C)(C(=O)C3C(C=CC(OC(=O)C)C(=C)C(Cl)C4OC(=O)C(C)C41O)C32C)C)C	CNP0426548	[Erythropodium caribaeorum]	[[0.83972099 0.15744839 0.00283061]]	plants
O=C(OC1C(=C)C23CC(C)(C)C(CCC2C)C3C1)C	CNP0142308	[Isis hippuris]	[[0.75348414 0.24495787 0.00155799]]	plants
O=C(OC(C(C)C(C)C(O)(C)C)C1(OC21CCC3C4CCC5CC(=O)CCC5(C)C4CCC32C)C)C	CNP0156668	[Isis hippuris]	[[0.95862114 0.03822677 0.00315209]]	plants
O=C(OCC12CCC3C(CCC4CC(=O)CCC43C)C2CC(O)C51OC5(C)C(OC(=O)C)C(C)C(C)C(O)(C)C)C	CNP0241090	[Isis hippuris]	[[0.86871124 0.12859219 0.00269657]]	plants
O=C(OCC12CCC3C(CCC4CC(=O)CCC43C)C2CC(O)C51OC5(C)C(OC(=O)C)C(C)C(C)C(OC(=O)C)(C)C)C	CNP0285868	[Isis hippuris]	[[0.92429939 0.07341803 0.00228258]]	plants
O=C(OC(C(C)C(C)C(O)(C)C)C1(OC21C(O)CC3C4CCC5CC(=O)CCC5(C)C4CCC32C)C)C	CNP0310406	[Isis hippuris]	[[0.92551933 0.07100975 0.00347093]]	plants
O=C(OCC(O)(C)C(C)C(C)C(OC(=O)C)C1(OC21C(O)CC3C4CCC5CC(=O)CCC5(C)C4CCC32C)COC(=O)C)C	CNP0350326	[Isis hippuris]	[[0.97074399 0.02707273 0.00218327]]	plants
O=C(OC1CC2C3CCC(C)C2(CC3(C)C)C1C)C	CNP0359030	[Isis hippuris]	[[0.42735283 0.54541081 0.02723636]]	fungi
O=C1OC=2C=C(OC)C=C(OC)C2C=3OC=4C=C(O)C(OC)=CC4C13	CNP0161707	[Mnium hornum]	[[0.98169055 0.01358477 0.00472468]]	plants
O=C1OC=2C=C(OC)C=C(OC)C2C=3OC=4C=C(OC)C(OC)=CC4C13	CNP0250591	[Mnium hornum]	[[0.97736923 0.01864895 0.00398183]]	plants
[truncated: 1,365 more rows]
